# Supplementary material for: A Novel Podophage StenR_269 Suggests a New Family in the Class Caudoviricetes
Source: Viruses. 2023 Dec 15;15(12):2437. doi: 10.3390/v15122437 (PMC10747016; doi:10.3390/v15122437)
Supplement: Supplementary file 1 [file viruses-15-02437-s001.zip]

Archive with 8 entries (7 files):
- Supplementary/
- Supplementary/Data S1.xlsx
- Supplementary/Data S2.pdf
- Supplementary/Data S3.txt
- Supplementary/Data S4.pdf
- Supplementary/Data S5.pdf
- Supplementary/Data S6.pdf
- Supplementary/Data S7.pdf
