# Supplementary material for: A Novel Podophage StenR_269 Suggests a New Family in the Class Caudoviricetes
Source: Viruses. 2023 Dec 15;15(12):2437. doi: 10.3390/v15122437 (PMC10747016; doi:10.3390/v15122437)
Supplement: Supplementary file 1 [file viruses-15-02437-s001.zip › Supplementary/Data S1.xlsx]

## Sheet: Лист1
Phage	GenBank ID	Genome length	Podovirus morphology	Isolation source	Country	Bacterial host	Taxonomy
Stenotrophomonas phage IME15	NC_019416	38513 bp	Podovirus		China	Stenotrophomonas maltophilia	Viruses; Duplodnaviria; Heunggongvirae; Uroviricota; Caudoviricetes; Autographiviridae
Stenotrophomonas phage BUCT598	MW831865	43581 bp	Podovirus		China	Stenotrophomonas maltophilia	Viruses; Duplodnaviria; Heunggongvirae; Uroviricota; Caudoviricetes; Autographiviridae
Stenotrophomonas phage BUCT609	MW960043	43145 bp	Podovirus		China	Stenotrophomonas maltophilia	Viruses; Duplodnaviria; Heunggongvirae; Uroviricota; Caudoviricetes; Autographiviridae
Stenotrophomonas phage c9-N	OR209256	43170 bp	Podovirus	Nanhu Lake water	China	Stenotrophomonas maltophilia	Viruses; Duplodnaviria; Heunggongvirae; Uroviricota; Caudoviricetes; Autographiviridae
Stenotrophomonas phage Pepon	MZ326858	42532 bp	Podovirus	wastewater collected	USA	Stenotrophomonas maltophilia	Viruses; Duplodnaviria; Heunggongvirae; Uroviricota; Caudoviricetes; Autographiviridae
Stenotrophomonas phage Ponderosa	MK903280	42612 bp	Podovirus	water	Zimbabwe	Stenotrophomonas maltophilia	Viruses; Duplodnaviria; Heunggongvirae; Uroviricota; Caudoviricetes; Autographiviridae
Stenotrophomonas phage Ptah	MZ326854	42593 bp	Podovirus	wastewater collected	USA	Stenotrophomonas maltophilia	Viruses; Duplodnaviria; Heunggongvirae; Uroviricota; Caudoviricetes; Autographiviridae
Stenotrophomonas phage TS-10	OK018136	42931 bp	Podovirus	sewage sample	China	Stenotrophomonas maltophilia	Viruses; Duplodnaviria; Heunggongvirae; Uroviricota; Caudoviricetes; Autographiviridae
Stenotrophomonas phage vB_SmaS_P15	OK490494	43707 bp	Podovirus		China	Stenotrophomonas sp	Viruses; Duplodnaviria; Heunggongvirae; Uroviricota; Caudoviricetes; Autographiviridae
Stenotrophomonas phage vB_SmeS_BUCT700	OM735686	43214 bp	Podovirus	hospital sewage	China	Stenotrophomonas maltophilia	Viruses; Duplodnaviria; Heunggongvirae; Uroviricota; Caudoviricetes; Autographiviridae
Stenotrophomonas phage vB_SmeS_BUCT703	OM735688	43221 bp	Podovirus	hospital sewage	China	Stenotrophomonas maltophilia	Viruses; Duplodnaviria; Heunggongvirae; Uroviricota; Caudoviricetes; Autographiviridae
Stenotrophomonas phage vB_SmaS_BUCT548	MN937349	62354 bp			China	Stenotrophomonas maltophilia	Viruses; Duplodnaviria; Heunggongvirae; Uroviricota; Caudoviricetes; Beaumontvirinae;Bixiavirus
Stenotrophomonas phage BUCT626	MZ398241	61662 bp			China	Stenotrophomonas maltophilia	Viruses; Duplodnaviria; Heunggongvirae; Uroviricota; Caudoviricetes; Beaumontvirinae;Bixiavirus
Stenotrophomonas phage BUCT627	MZ398240	61860 bp			China	Stenotrophomonas maltophilia	Viruses; Duplodnaviria; Heunggongvirae; Uroviricota; Caudoviricetes; Beaumontvirinae;Bixiavirus
Stenotrophomonas phage Salva	MW393850	60789 bp			USA	Stenotrophomonas maltophilia	Viruses; Duplodnaviria; Heunggongvirae; Uroviricota; Caudoviricetes; Beaumontvirinae;Salvavirus
Stenotrophomonas phage Siara	MZ326859	61427 bp		waste water collected	USA	Stenotrophomonas maltophilia	Viruses; Duplodnaviria; Heunggongvirae; Uroviricota; Caudoviricetes; Beaumontvirinae;Salvavirus
Stenotrophomonas phage Suzuki	MZ326855	56042 bp			USA	Stenotrophomonas maltophilia	Viruses; Duplodnaviria; Heunggongvirae; Uroviricota; Caudoviricetes; Casjensviridae; Sanovirus
Stenotrophomonas phage Summit	MZ326862	95728 bp		weaning foal swab sample	USA	Stenotrophomonas maltophilia	Viruses; Duplodnaviria; Heunggongvirae; Uroviricota; Caudoviricetes; Delepquintavirus
Stenotrophomonas phage vB_SmaS_DLP_3	MT110073	96852 bp		soil	Canada	Stenotrophomonas maltophilia	Viruses; Duplodnaviria; Heunggongvirae; Uroviricota; Caudoviricetes; Delepquintavirus
Stenotrophomonas phage vB_SmaS_DLP_5	NC_042082	96542 bp			Canada	Stenotrophomonas maltophilia	Viruses; Duplodnaviria; Heunggongvirae; Uroviricota; Caudoviricetes; Delepquintavirus; Delepquintavirus DLP5
Stenotrophomonas phage IME-SM1	NC_054952	159514 bp		hospital sewage	China	Stenotrophomonas sp.	Viruses; Duplodnaviria; Heunggongvirae; Uroviricota; Caudoviricetes; Menderavirus; Menderavirus IMESM1
Stenotrophomonas phage BUCT608	MZ398248	160122 bp			China	Stenotrophomonas maltophilia	Viruses; Duplodnaviria; Heunggongvirae; Uroviricota; Caudoviricetes; Menderavirus; Menderavirus IMESM1
Stenotrophomonas phage Marzo	MZ326868	159384 bp		wastewater collected	USA	Stenotrophomonas maltophilia	Viruses; Duplodnaviria; Heunggongvirae; Uroviricota; Caudoviricetes; Menderavirus
Stenotrophomonas phage Mendera	NC_048804	159961 bp		wastewater treatment plan	USA	Stenotrophomonas maltophilia	Viruses; Duplodnaviria; Heunggongvirae; Uroviricota; Caudoviricetes; Menderavirus; Menderavirus mendera
Stenotrophomonas phage Moby	NC_048802	159365 bp		wastewater treatment plan	USA	Stenotrophomonas maltophilia	Viruses; Duplodnaviria; Heunggongvirae; Uroviricota; Caudoviricetes; Menderavirus; Menderavirus moby
Stenotrophomonas phage vB_SmaM_Ps15	NC_070951	161350 bp		wastewater treatment plant	Australia	no data	Viruses; Duplodnaviria; Heunggongvirae; Uroviricota; Caudoviricetes; Menderavirus
Stenotrophomonas phage YB07	NC_048755	159862 bp			China	Stenotrophomonas maltophilia	Viruses; Duplodnaviria; Heunggongvirae; Uroviricota; Caudoviricetes; Menderavirus; Menderavirus IMESM1.
Stenotrophomonas phage A1432	NC_073027	61660 bp			China	Stenotrophomonas maltophilia	Viruses; Duplodnaviria; Heunggongvirae; Uroviricota; Caudoviricetes; Mesyanzhinovviridae; Bradleyvirinae
Stenotrophomonas phage DLP4	MG018224	63945 bp			Canada	Stenotrophomonas maltophilia	Viruses; Duplodnaviria; Heunggongvirae; Uroviricota; Caudoviricetes; Mesyanzhinovviridae; Bradleyvirinae; Bosavirus
Stenotrophomonas phage Sonora	MZ326860	63825 bp		soil sample	USA	Stenotrophomonas maltophilia	Viruses; Duplodnaviria; Heunggongvirae; Uroviricota; Caudoviricetes; Mesyanzhinovviridae
Stenotrophomonas phage vB_Sm_QDWS359	NC_073028	61862 bp			China	Stenotrophomonas maltophilia	Viruses; Duplodnaviria; Heunggongvirae; Uroviricota; Caudoviricetes; Mesyanzhinovviridae; Bradleyvirinae; Bosavirus
Stenotrophomonas phage vB_SmaS-AXL_1	NC_073034	63962 bp		soil	Canada	Stenotrophomonas maltophilia	Viruses; Duplodnaviria; Heunggongvirae; Uroviricota; Caudoviricetes; Mesyanzhinovviridae; Bradleyvirinae; Bosavirus
Stenotrophomonas phage vB_SmaS-AXL_3	NC_071036	47545 bp		soil	Canada	Stenotrophomonas maltophilia	Viruses; Duplodnaviria; Heunggongvirae; Uroviricota;Caudoviricetes; Mesyanzhinovviridae
Stenotrophomonas phage Smp131	NC_023588	33525 bp			Taiwan	Stenotrophomonas maltophilia	Viruses; Duplodnaviria; Heunggongvirae; Uroviricota; Caudoviricetes; Peduoviridae; Simpcentumvirus; Simpcentumvirus Smp131
Stenotrophomonas phage C121	NC_070858	73045 bp	Podovirus	hospital sewage	China	Stenotrophomonas maltophilia	Viruses; Duplodnaviria; Heunggongvirae; Uroviricota; Caudoviricetes; Schitoviridae
Stenotrophomonas phage Paxi	NC_070867	74962 bp	Podovirus	pond water sample	USA	Stenotrophomonas maltophilia	Viruses; Duplodnaviria; Heunggongvirae; Uroviricota; Caudoviricetes; Schitoviridae; Pokkenvirus
Stenotrophomonas phage Philippe	NC_070847	74717 bp	Podovirus	soil sample	USA	Stenotrophomonas maltophilia	Viruses; Duplodnaviria; Heunggongvirae; Uroviricota; Caudoviricetes; Schitoviridae
Stenotrophomonas phage Piffle	NC_070868	76332 bp	Podovirus	wastewater collected	USA	Stenotrophomonas maltophilia	Viruses; Duplodnaviria; Heunggongvirae; Uroviricota; Caudoviricetes; Schitoviridae; Pokkenvirus
Stenotrophomonas phage Pokken	NC_049463	76239 bp	Podovirus		USA	Stenotrophomonas maltophilia	Viruses; Duplodnaviria; Heunggongvirae; Uroviricota; Caudoviricetes; Schitoviridae; Pokkenvirus; Pokkenvirus pokken
Stenotrophomonas phage vB_SmaS-DLP_1	NC_069751	42887 bp	Podovirus	Red Deer River sediment	Canada	Stenotrophomonas maltophilia	Viruses; Duplodnaviria; Heunggongvirae; Uroviricota; Caudoviricetes; Septimatrevirus
Stenotrophomonas phage vB_SmaS-DLP_2	NC_029019	42593 bp	Podovirus	blue flax soil	Canada	Stenotrophomonas maltophilia	Viruses; Duplodnaviria; Heunggongvirae; Uroviricota; Caudoviricetes; Septimatrevirus; Septimatrevirus kakheti25
Stenotrophomonas phage IME13	NC_029000	162327 bp		sewage	China	Stenotrophomonas maltophilia	Viruses; Duplodnaviria; Heunggongvirae; Uroviricota; Caudoviricetes; Straboviridae; Tulanevirus; Tuaanevirus ime13
Stenotrophomonas phage B2	ON146294	42921 bp			China	Stenotrophomonas sp.	Viruses; Duplodnaviria; Heunggongvirae; Uroviricota; Caudoviricetes
Stenotrophomonas phage BUCT555	MW291508	39440 bp	Podovirus	hospital sewage	China	Stenotrophomonas maltophilia	Viruses; Duplodnaviria; Heunggongvirae; Uroviricota; Caudoviricetes
Stenotrophomonas phage BUCT603	MW934263	44912 bp		hospital sewage	China	Stenotrophomonas maltophilia	Viruses; Duplodnaviria; Heunggongvirae; Uroviricota; Caudoviricetes
Stenotrophomonas phage BUCT603B1	OM913894	44592 bp		hospital sewage	China	Stenotrophomonas maltophilia	Viruses; Duplodnaviria; Heunggongvirae; Uroviricota; Caudoviricetes
Stenotrophomonas phage CUB19	OM638088	48301 bp		Hospital sewage Charite Berlin"	Germany	Stenotrophomonas maltophilia	Viruses; Duplodnaviria; Heunggongvirae; Uroviricota; Caudoviricetes
Stenotrophomonas phage phiSHP3	MT872956	37611 bp		soil	Canada	Stenotrophomonas maltophilia	Viruses; Duplodnaviria; Heunggongvirae; Uroviricota; Caudoviricetes
Stenotrophomonas phage S1	NC_011589	40287 bp			Spain	Stenotrophomonas maltophilia	Viruses; Duplodnaviria; Heunggongvirae; Uroviricota; Caudoviricetes
Stenotrophomonas phage Silvanus	MZ326867	45678 bp		soil sample	USA	Stenotrophomonas maltophilia	Viruses; Duplodnaviria; Heunggongvirae; Uroviricota; Caudoviricetes
Stenotrophomonas phage StM171	MZ611865	44514 bp		hospital waste water	Russia	Stenotrophomonas maltophilia	Viruses; Duplodnaviria; Heunggongvirae; Uroviricota; Caudoviricetes
Stenotrophomonas phage Suso	MZ326866	44659 bp		water sample collected	USA	Stenotrophomonas maltophilia	Viruses; Duplodnaviria; Heunggongvirae; Uroviricota; Caudoviricetes
Stenotrophomonas phage TS-12	MW302330	79842 bp			China	Stenotrophomonas maltophilia	Viruses; Duplodnaviria; Heunggongvirae; Uroviricota; Caudoviricetes
Stenotrophomonas phage vB_SmaS_BUCT548	NC_071019	62354 bp			China	Stenotrophomonas maltophilia	Viruses; Duplodnaviria; Heunggongvirae; Uroviricota; Caudoviricetes
Stenotrophomonas phage vB_SmaS-DLP_6	KU682439	168489 bp		soil	Canada	Stenotrophomonas maltophilia	Viruses; Duplodnaviria; Heunggongvirae; Uroviricota; Caudoviricetes
Stenotrophomonas phage vB_SmeS_BUCT702	OM735687	34535 bp	Podovirus	hospital sewage	China	Stenotrophomonas maltophilia	Viruses; Duplodnaviria; Heunggongvirae; Uroviricota; Caudoviricetes
Stenotrophomonas phage vB_SmeS_BUCT704	OM735689	34535 bp	Podovirus	hospital sewage	China	Stenotrophomonas maltophilia	Viruses; Duplodnaviria; Heunggongvirae; Uroviricota; Caudoviricetes
Stenotrophomonas phage vB_SmeS_BUCT705	OM735690	50665 bp		hospital sewage	China	Stenotrophomonas maltophilia	Viruses; Duplodnaviria; Heunggongvirae; Uroviricota; Caudoviricetes
Stenotrophomonas phage vB_SmeS_BUCT708	OM816834	43947 bp		hospital sewage	China	Stenotrophomonas maltophilia	Viruses; Duplodnaviria; Heunggongvirae; Uroviricota; Caudoviricetes
Stenotrophomonas phage vB_SmeS_BUCT709	OM816835	43947 bp	Podovirus	hospital sewage	China	Stenotrophomonas maltophilia	Viruses; Duplodnaviria; Heunggongvirae; Uroviricota; Caudoviricetes
Stenotrophomonas phage phiSHP2	NC_015586	5819 bp			China	Stenotrophomonas maltophilia	Viruses; Monodnaviria; Loebvirae; Hofneiviricota; Faserviricetes; Tubulavirales; Inoviridae
Stenotrophomonas phage phiSMA6 / SMA6	NC_043029	7648 bp			Russia	Stenotrophomonas maltophilia	Viruses; Monodnaviria; Loebvirae; Hofneiviricota; Faserviricetes; Tubulavirales; Inoviridae; Scuticavirus; Scuticavirus SMA6
Stenotrophomonas phage phiSMA7 / SMA7	NC_021569	7069 bp			Russia	Stenotrophomonas maltophilia	Viruses; Monodnaviria; Loebvirae; Hofneiviricota; Faserviricetes; Tubulavirales; Inoviridae; Subteminivirus; Subteminivirus SMA7
Stenotrophomonas phage phiSMA9 / SMA9	NC_007189	6907 bp			Germany	Stenotrophomonas maltophilia	Viruses; Monodnaviria; Loebvirae; Hofneiviricota; Faserviricetes; Tubulavirales; Inoviridae; Staminivirus; Staminivirus SMA9
Stenotrophomonas phage PSH1	NC_010429	6867 bp			China	Stenotrophomonas maltophilia	Viruses; Monodnaviria; Loebvirae; Hofneiviricota; Faserviricetes; Tubulavirales; Inoviridae; Psecadovirus; Psecadovirus PSH1

## Sheet: Лист2
	Host/environment	Источник изоляции	Источник образца	Species name	КЭМТК/CEMTC	Growth temperature, °C	Isolation source
	термальное поле УФ2	вода термальная, донный осадок 51°С (воронка)	Камчатка, Кальдера Узон, оз. Фумарольное	S. rhizophila	1403	51	термальное озеро, Кальдера Узон, Камчатка, Россия
	стоки SV2 1	вода стоков (sewage)	ЛФ ИХБФМ	S. pavanii	1588	28	сточная вода, Новосибирск, Россия
	стоки	вода стоков, чистая культура ПНК1/6	ЛФ ИХБФМ	S. acidaminiphila	1628	28	сточная вода, Новосибирск, Россия
	кролик (Oryctolagus cuniculus domesticus)	экскременты, диарея (летальный исход)	ЛММБ ИХБФМ	S. geniculata	1878	37	экскременты кролика, Новосибирск, Россия
	криохранилище	водно песчаная смесь	Республика Саха, г. Якутск, криохранилище ИЦиГ СО РАН	S. indicatrix	1947	25	водно-песчаная смесь, Якутск, Россия
	вода	вода водопроводная, голубая	ЛММБ ИХБФМ	S. maltophilia	2142	25	вода, Новосибирск, Россия
	ребенок Л	мазок из носа, хроническое воспаление	ЛММБ ИХБФМ	S. maltophilia	2164	37	мазок из носа, Новосибирск, Россия
	человек A14	фекалии, диарея	ГИКБ №1, Новосибирск	S. maltophilia	2329	37	человек, Новосибирск, Россия
	человек	чистая культура	НИИТиО, Новосибирск	S. maltophilia	2355	37	человек, Новосибирск, Россия
	человек	чистая культура	НИИТиО, Новосибирск	S. maltophilia	2356	37	человек, Новосибирск, Россия
	человек A240	фекалии, диарея	ГИКБ №1, Новосибирск	S. maltophilia	2517	37	человек, Новосибирск, Россия
	человек A451	фекалии, диарея	ГИКБ №1, Новосибирск	S. maltophilia	2650	37	человек, Новосибирск, Россия
	человек 791	аспират дыхательных путей	Федеральный центр нейрохирургии, Новосибирск	S. maltophilia	3051	37	человек, Новосибирск, Россия
	человек 791	аспират дыхательных путей	Федеральный центр нейрохирургии, Новосибирск	S. maltophilia	3052	37	человек, Новосибирск, Россия
	человек A1293	фекалии, диарея	ГИКБ №1, Новосибирск	S. maltophilia	3128	37	человек, Новосибирск, Россия
	человек СОС	мазок из горла (зева), ИВЛ	ЛММБ ИХБФМ	Stenotrophomonas sp.	3453	37	человек, Новосибирск, Россия
	насекомое, личинка комара (Aedes aegypti)	чистая культура, скошенный агар	ИСиЭЖ СО РАН	S. maltophilia	3659	28	личинка комара, Новосибирск, Россия
	насекомое, личинка комара (Aedes aegypti)	чистая культура, скошенный агар	ИСиЭЖ СО РАН	S. maltophilia	3664	28	личинка комара, Новосибирск, Россия
	насекомое, личинка комара (Aedes aegypti)	чистая культура, скошенный агар	ИСиЭЖ СО РАН	S. maltophilia	3670	28	личинка комара, Новосибирск, Россия
	насекомое, личинка комара (Aedes aegypti)	чистая культура, скошенный агар	ИСиЭЖ СО РАН	S. maltophilia	3672	28	личинка комара, Новосибирск, Россия
	человек ЦНМТ37	гематома, жидкость	ЦНМТ, Новосибирск	S. maltophilia	3773	37	человек, Новосибирск, Россия
	человек	моча	ЛММБ ИХБФМ	S. maltophilia	3806	37	человек, Новосибирск, Россия
	почва	берег ручья	Арктика, Республика Саха, п. Тикси	S. rhizophila	3863	25	почва, о. Врангеля, Россия
	почва	каменистая почва	Арктика, Северный Ледовитый океан, о. Врангеля	S. rhizophila	3880	25	питательная среда, Новосибирск, Россия
	культуральная среда	зарост	ЛММБ ИХБФМ	S. geniculata	3963	25	человек, Новосибирск, Россия
	человек БИБ	бронхоальвеолярный лаваж	Медицинский центр "Авиценна", Новосибирск	S. maltophilia	4125	37	человек, Новосибирск, Россия
	человек КМ	мазок из носа	ЛММБ ИХБФМ	S. maltophilia	4225	37	человек, Новосибирск, Россия
	человек КМ	мазок из носа	ЛММБ ИХБФМ	S. maltophilia	4227	37	человек, Новосибирск, Россия
	человек 124	мазок из горла (зева)	Москва, ЛФ ИХБФМ	S. pavanii	4255	37	человек, Новосибирск, Россия
	фасоль (Phaseolus vulgaris)	корневая система с почвой	НСО, рп. Кольцово	Stenotrophomonas sp.	4286	25	ризосфера, Новосибирск, Россия
	река	вода речная, донный осадок	НСО, Мошковский р-он, п. Октябрьский, р. Большой Барлак	S. chelatiphaga	4523	25	вода, Новосибирск, Россия
	отвалы карьера 2	участок биорекультивации, 2 года	Кемеровская обл., Кедровский угольный разрез	S. chelatiphaga	4548	25	участок биорекультивации, Кемеровская область, Россия
	отвалы карьера 2	участок биорекультивации, 2 года	Кемеровская обл., Кедровский угольный разрез	Stenotrophomonas sp.	4550	25	участок биорекультивации, Кемеровская область, Россия
	отвалы карьера 4	участок биорекультивации, 30 лет	Кемеровская обл., Кедровский угольный разрез	S. rhizophila	4565	25	участок биорекультивации, Кемеровская область, Россия
	отвалы карьера 7	свежеотсыпанный отвал 2021 года	Кемеровская обл., Кедровский угольный разрез	S. rhizophila	4860	25	участок биорекультивации, Кемеровская область, Россия
	почва	?	Рязанская обл., Рыбновский р-он (Фокина)	S. bentonitica	5179	25	почва, Рязанская обл., Россия
	почва	скальный обрыв, р. Аликоновка	Ставропольский край, округ Кисловодск, п. Аликоновка	S. chelatiphaga	5206	25	почва, Ставропольский край, Россия
	почва	скальный обрыв, р. Аликоновка	Ставропольский край, округ Кисловодск, п. Аликоновка	S. rhizophila	5208	25	почва, Ставропольский край, Россия
	отвалы карьера 1	участок биорекультивации, 2 года	Кемеровская обл., Кедровский угольный разрез	S. lactitubi	5250	25	участок биорекультивации, Кемеровская область, Россия
	почва	газон	Сахалинская обл., г. Корсаков	S. chelatiphaga	5297	25	почва, Сахалинская обл., Россия
	река	вода речная, донный осадок	Республика Алтай, Улаганский р-он, р. Чибит	Stenotrophomonas sp.	5438	25	вода, Респ. Алтай, Россия
	река	вода речная, донный осадок	Республика Алтай, Онгудайский р-он, с. Шашикман, р. Урсул	Stenotrophomonas sp.	5471	25	вода, Респ. Алтай, Россия
	река	вода речная, донный осадок	Республика Алтай, Онгудайский р-он, с. Хабаровка, р. Малый Ильгумень	S. rhizophila	5507	25	вода, Респ. Алтай, Россия
	почва	поле картофельное	Свердловская обл., г. Асбест	S. chelatiphaga	5540	25	почва, Свердловская обл., Россия
	река	вода речная, донный осадок	Республика Алтай, Онгудайский р-он, с. Каракол, р. Урсул	S. rhizophila	5635	25	вода, Респ. Алтай, Россия
	почва	аэродром заброшенный	НСО, Чистоозерный р-он, д. Юдино	S. rhizophila	6173	25	почва, Новосибирск, Россия
	почва	?	Татарстан, Новошешминский р-он (Киселева)	S. bentonitica	6445	25	почва, Татарстан, россия
	почва	береговая зона реки, черный тополь (осокорь) (Pópulus nígra)	Кемеровская обл., г. Новокузнецк, р. Томь	S. rhizophila	6500	25	почва, Кемеровская обл., Россия
	почва	береговая зона реки, черный тополь (осокорь) (Pópulus nígra)	Кемеровская обл., г. Новокузнецк, р. Томь	S. rhizophila	6504	25	почва, Кемеровская обл., Россия
	река	вода речная, донный осадок	Краснодарский край, Адлерский р-он, г. Сочи, каньон р. Псахо	S. tumulicola	6565	25	вода, Краснодарский край, Россия
	почва	луг разнотравный	НСО, Мошковский р-он, п. Октябрьский	S. rhizophila	6609	25	почва, Новосибирск, Россия
	ребенок 5-2	ротовая полость	Московская обл., г. Люберцы, Детская больница №1	S. geniculata	6838	37	человек, Москва, Россия
	озеро	вода озерная	Иркутская обл., с. Малые Баранчики, оз. Байкал	S. maltophilia	6992	25	вода, Иркутская обл., Россия
	почва	усадьба, курятник	НСО, п. Емельяновский	S. rhizophila	7007	25	почва, Новосибирск, Россия
	ребенок 28-2	ротовая полость	Московская обл., г. Люберцы, Детская больница №1	S. geniculata	7254	37	человек, Москва, Россия
	ребенок 35-2	ротовая полость	Московская обл., г. Люберцы, Детская больница №1	S. geniculata	7300	37	человек, Москва, Россия
	ребенок 43-2	ротовая полость	Московская обл., г. Люберцы, Детская больница №1	S. geniculata	7315	37	человек, Москва, Россия
	озеро	вода озерная, донные отложения, запах сероводорода	НСО, с/о Восток-1	S. rhizophila	7417	25	вода, Новосибирск, Россия
	почва	прибрежная зона реки	Курская обл., р. Сейм, Лебяженский мост	S. lactitubi	7607	25	почва, Курская обл., Россия
	река	вода речная, донный осадок	Ставропольский край, г. Новоалександровск, р. Расшеватка	S. lactitubi	7619	25	вода, Ставропольский край, Россия
	почва	поле картофельное, заброшенное 3 г.	Забайкальский край, Ононский р-он, с. Верхний Цасучей	S. maltophilia	7824	25	почва, Забайкальский край, Россия
	пруд	вода пруда, донные отложения	Омская обл., г. Омск, парк 30-летия Победы	S. lactitubi	8210	25	вода, Омская обл., Россия
	почва	прибрежная зона озера	Башкортостан, Туймазинский р-он	S. lactitubi	8351	25	почва, Башкортостан, Россия
	река	вода речная, донный ил	Новгородская обл., Новгородский р-он, д. Сопки, р. Мста	S. nematodicola	8692	25	вода, Новгородская обл., Россия
	почва	луг разнотравный	Республика Алтай, г. Горно-Алтайск, гора Тугая	S. pavanii	8743	25	почва, Респ. Алтай, Россия
	почва	пришкольная территория	Ставропольский край, г. Новоалександровск	S. rhizophila	8755	25	почва, Ставропольский край, Россия
	почва	?	Краснодарский край (Фоменко ИА)	S. pavanii	8820	25	почва, Краснодарский край, Россия
	источник минеральный	вода геотермальная, донные отложения, обогащенные I/Br	НСО, Северный р-он, с. Северное	S. pavanii	8984	55	термальная вода, Новосибирск, Россия
	источник минеральный	вода геотермальная, донные отложения, обогащенные I/Br	НСО, Северный р-он, с. Северное	S. pavanii	8987	55	термальная вода, Новосибирск, Россия
