# Supplementary material for: A Novel Podophage StenR_269 Suggests a New Family in the Class Caudoviricetes
Source: Viruses. 2023 Dec 15;15(12):2437. doi: 10.3390/v15122437 (PMC10747016; doi:10.3390/v15122437)
Supplement: Supplementary file 1 [file viruses-15-02437-s001.zip › Supplementary/Data S3.txt]

LOCUS       Exported               66322 bp ds-DNA     linear   SYN 12-DEC-2023
DEFINITION  Stenotrophomonas phage StenR_269.
ACCESSION   .
VERSION     .
KEYWORDS    StenR_269
SOURCE      Stenotrophomonas phage StenR_269
  ORGANISM  Stenotrophomonas phage StenR_269
REFERENCE   1  (bases 1 to 66322)
  AUTHORS   .
  TITLE     Direct Submission
  JOURNAL   Exported Tuesday, Dec 12, 2023 from SnapGene 3.2.1
            http://www.snapgene.com
FEATURES             Location/Qualifiers
     source          1..66322
                     /organism="Stenotrophomonas phage StenR_269"
                     /mol_type="DNA"
     CDS             273..623
                     /codon_start=1
                     /gene product="hypothetical protein"
                     /translation="MKISLVNSVLCYVGSNMPNLLDYIDANGKVGEGSNAYRFGMREGQ
                     EIRDVIAAFPTPNGKRQSFEVNRVQALVIRDRIEFAYEIASDNAADGDRDAGRMAVYYR
                     SAIKHIDEQLAN"
     CDS             728..1075
                     /codon_start=1
                     /gene product="Region of a membrane-bound protein"
                     /translation="MALMHALAQCFPLRSHASTWAMVNIATCASAPTTAISIPAGEMFA
                     LGRATVVPVGFLLPITSVDDSMFPTKSDTMEQVYSVAWYIGLIVLALISGVTGAVFIVG
                     FAIAIVLDAVS"
     CDS             1088..1339
                     /codon_start=1
                     /gene product="hypothetical protein"
                     /translation="MPRLHHSEVEYLISEAPTCQGCDRDTLDCMCMESYEDLYHYAPDD
                     REYLESVDQSFDNVDDDHAAYLQAAWEFEYQRSPLEGI"
     CDS             1341..1505
                     /codon_start=1
                     /gene product="Region of a membrane-bound protein"
                     /translation="MLIAAIIIVFFIGYLAVYNWYLFLAVISKTKVSNWLPSALFGGTA
                     LAFLFYYFT"
     CDS             1568..1801
                     /codon_start=1
                     /gene product="Lytic conversion lipoprotein"
                     /translation="MEKDMKRIAVVLAVLALSACSVQEADNGDMLPQGELIGTIEYARL
                     YKFDDAAAGNVCYVTYRSGDTAISCVPARYER"
     CDS             1821..2120
                     /codon_start=1
                     /gene product="hypothetical protein"
                     /translation="MCDKAELTFADVTYVYIDSSVLRSLEWKAREYDMLKARERAGSLT
                     DVDHAGWQAHVRHGRIVDAIKLYRTLTGIVSLKECKDAVCDWRDANGYRPAYLR"
     CDS             2189..2380
                     /codon_start=1
                     /gene product="hypothetical protein"
                     /translation="MFLTRSNTRMGLALALAAIDAPPMTEQEKAQQKSRIAAEYAKHKA
                     PAMFSQGDMFKHTMRDKT"
     CDS             2377..2703
                     /codon_start=1
                     /gene product="hypothetical protein"
                     /translation="MSSNIDWAEPCNIDQSNDYPDAKAVERWECGEYDGAHVRHPEGPF
                     VRFTDHEAAISELRSNHERVEGELAAEVERLRKNAARFEWLCQSRRADWSQKIDTAVEK
                     GNAS"
     CDS             2693..2869
                     /codon_start=1
                     /gene product="hypothetical protein"
                     /translation="MLAKYASPHVAVVHVPEWEGEKAVFHYVTCEDGLDDVAYMVEQGH
                     KLLGFYPVPMSLH"
     CDS             2880..3149
                     /codon_start=1
                     /gene product="Region of a membrane-bound protein"
                     /translation="MSICPCCSQRHASRWYRCKCGWIVYLYQTDDVVFQGMSWAQCYEW
                     DMELPVYVVAPKHVRVKAWLWWASTRLPVIALVLWAWIWYACYS"
     CDS             3163..3360
                     /codon_start=1
                     /gene product="hypothetical protein"
                     /translation="MKVRVFRKDESTIDEITDVFKIEGHDKPDGMVVVWHNRHIVDFEQ
                     FFDKVLYPMREVSRIDVVRS"
     tRNA            3576..3651
                     /product="tRNA"
                     /product="tRNA-Gln-TTG"
     CDS             3759..4469
                     /codon_start=1
                     /gene product="hypothetical protein"
                     /translation="VTKLSYTAAEIAVLSAFNADTMPDNVRAKLDELNRITTVLTDAKN
                     VQENAQTEKGNAWDAIKAVAFAVSDATSTAPAVKEMIFNSVMHEYVDADKASAKASLKS
                     YVSTARNMLLKLEGAVSRQVLGEASYKAVRELLAPAPTEGAAVIKKITEQLRYVERNAF
                     KKKDSEEAKLALVILNELLETTTTLYNQYKGANDSESVAANLSRELHAMKPEAPTAPTE
                     VVINRRSEAVAATA"
     CDS             4611..4784
                     /codon_start=1
                     /gene product="Region of a membrane-bound protein"
                     /translation="MKREAVFNHLAYYANGYLALTTGLVFLLLLGGPVGKLLGGWMLFA
                     SALSFIGLKWLK"
     CDS             4793..4939
                     /codon_start=1
                     /gene product="hypothetical protein"
                     /translation="MSIYTVIILLCALINVPFMVEGHVVNWLSFVFCLVLAWNSWRMAR
                     IYR"
     CDS             4949..5251
                     /codon_start=1
                     /gene product="hypothetical protein"
                     /translation="MNREQAKQLLPLITAFAEGKEIQFRNYPQGMWHPSVEPGWNGDVE
                     YRIKPEPVVVEKWAAIRHQDGNLFMFDSEKDANIFAKSYISATYTVFMMRGTYER"
     CDS             5241..5429
                     /codon_start=1
                     /gene product="hypothetical protein"
                     /translation="MNVNITTHHKPSRCADSITLTDHFVLDSLSLIGDIGALARLRIVA
                     RERDKYLIIKAQQAKAA"
     CDS             5463..5921
                     /codon_start=1
                     /gene product="hypothetical protein"
                     /translation="MLDNITPQSPRIILIHPANNWKAVLTFNFNASGGIAASQGVMLGA
                     NDTSRPVSTGSRAGSTFTTTVREIRQNVTSGVWELGYLCNEDGSRLEPVTGDAWVALCN
                     TLREKRTAANVADTAVETARQMLRSLETAAQTARQEAINAQRSFDAAL"
     CDS             6048..6386
                     /codon_start=1
                     /gene product="hypothetical protein"
                     /translation="MTDNKSNKRVFFLHQRETCSYRSMLDFGKPCRREDLHQAEHTGGR
                     TIAYSYDENGVTYAIAKVNDKDRYVKATGRKVSGDRLAAGGKDVGYYPGSVDKFRAIMD
                     ADFAVNQR"
     CDS             6397..6726
                     /codon_start=1
                     /gene product="Prokaryotic membrane lipoprotein"
                     /translation="MHYAKRVVTGLLAGILISCGVAAMADNAEPASYVEGHKNDTTYYL
                     YDVQDSCEKGNYLALKYRDDGDDNTYGCWTLNQQNSTLELWWPDRTSTVLVYSDLLSRE
                     NSQEE"
     CDS             6776..7030
                     /codon_start=1
                     /gene product="hypothetical protein"
                     /translation="MSNTITADAIYRNSSKYSLRFDALHPGSMFRIDQERSRGMYKSDD
                     ARIYVKDREGFFAEEVGTGKGCCLMPNDMVMPVILVKRK"
     CDS             7097..7630
                     /codon_start=1
                     /gene product="gamma-glutamyl cyclotransferase-like protein"
                     /translation="MTASTKPLAPTEPPKKQEKPKEAKLAPAATVGKNSLLPVFVYGSL
                     KKGYQLHDHFLKNQMFIGNATIKGYSLISLGQYPALIQVDDDSYSVAGEYYLVSQEVFD
                     KLKAMEEKVGYTTEKVDGNFTADQRIAGCKDAKFKAHAWVFAGIQVGTASWATTNYQGA
                     DWLYVDFTEPNDTE"
     CDS             7646..8533
                     /codon_start=1
                     /gene product="hypothetical protein"
                     /translation="MIFTKAQWAINQRQSEEATLSSFEAIRNNFMRGTVGKAIRPWFVV
                     DFTKILPTEATMFGFEIETGFGTVAAQQETMQWLWDNTDYVTADMEGCGERPTEITFPP
                     LTLAELDEDNQLKQWLAYNAALPVSRQAKFNTVTTRTPRGGVVGTHVNISTAAYRQAIP
                     VVRAEVANTLARFFGNLDADRRLHLYGRQPYTEGVAQRRGGNGDAADRIEFKMFHSTTH
                     IEQFNNYCKVAKRLAEIIDSLVANPQQQLNVAATFDYLTIDLDGRSVIAADNSAQYPEA
                     WRNGYQNMRTQVAA"
     tRNA            8541..8614
                     /product="tRNA"
                     /product="tRNA-Gly-TCC"
     tRNA            8622..8698
                     /product="tRNA"
                     /product="tRNA-Arg-TCT"
     CDS             8733..8897
                     /codon_start=1
                     /gene product="hypothetical protein"
                     /translation="MDLYVVMNESCTKLYGVYSDIDEARSRTGYGATDAIIIIYTPADR
                     PPIDPKGEE"
     CDS             8899..9489
                     /codon_start=1
                     /gene product="Glutamine phosphoribosylpyrophosphate amidotransferase"
                     /translation="MCVAAVVPPGKRLSEDVLRAMHQSNRDSWGFGFWTPYATPNPPGS
                     TRPEGFLITVKNTTTSDDMVESYDKALKIEGRNEKPHLVHFRIRTSGLVNHVNAHPFNI
                     KGGLLIHNGMLDGHDGGNYSDTYYFSKVFGDHLPKGITPEQKEFLGKLVGSYNKIAVLH
                     DDGSTTIVNEDKGSYLDDGVWVSNTGWKHNLKR"
     CDS             9507..10514
                     /codon_start=1
                     /gene product="L-glutamine synthetase"
                     /translation="MIIDPKATKVNPQYARNFAMQTGVLQYSDYNATGVKKALDLLPQA
                     IKKYGEMILAGNLSKGTRPWELVDVTSGLDPDSVWVGLEWETGFVSRQEYQGVVQYMWQ
                     THHNWAVDDEGIGPYRGEFTFPPIELNKFTAGESMMDDMRKFMAEKNIITPTCYTQIIN
                     SASGKPYTRKQDAREGWGMHVNISVPGARDNELKWNFLGEVVRHIFQYLLDGEDDDNIL
                     IPLFGRDPYGWMYRRQNGGEMRWHEFKLFRTPASDEEVERIRMVTTRLAEMMHDIVDNP
                     GDYYTLPEKGWSHATIGRPTAENMRDYLLGDVELLELTSSVQVYHNTDFNRLFK"
     CDS             10524..11297
                     /codon_start=1
                     /gene product="D-alanine-D-alanine ligase"
                     /translation="MILIRKFQPSDGASALRQALRDAGHECKFTDKSAFRLPHLILNWG
                     GEDDPVAPNGRILNTQAARRVAMNKTLAFLALQAANVSIPKFFTDAAAAAEFRATLSAR
                     SNPIILARRTATGQGGEGITIVRMGDDVPTGNQLYTQYIRKYAEYRCHVVMGRGIVVQQ
                     KRARSDAEMTADQQLIRNSANGWVFCTDAVDSYADAVKVLAEQAADALKLDVAAIDIIR
                     GRDNNLYVLEANTKPGLDSPTVLSAYVNALSRLHP"
     CDS             11307..11576
                     /codon_start=1
                     /gene product="hypothetical protein"
                     /translation="MSKRNMYEQPSLPEGYFFRVSESTRWYNQVDVAIMRKGWLFNRHV
                     IDSTCPANSHSIAYTMNDLKNGWEERQRRAKLLGDYPPKKLGDT"
     CDS             11576..12118
                     /codon_start=1
                     /gene product="hypothetical protein"
                     /translation="MAAEVRYTSYKCVFVLYHDSAKVYATLQCPIDKLDAFLEELMGMK
                     WKDAFFCEVHGTRPDGSVDVIRGDISVTEPRGSCSIRHTTIISPGTTIAKKLAEASAEY
                     IRIETERRELAAKKAAARPKVPGAPATPSGSNVVSLADAKKALQEKREAAAVVAAPINY
                     DFFPEVKGIHYSVEDFK"
     CDS             12115..12723
                     /codon_start=1
                     /gene product="hypothetical protein"
                     /translation="MTMIASMGLRYCSEYLTNALMVYEGRAAQLLEVQEEHCTIRFLDG
                     RSPSSARAPHSYFTGWRVFAYPELGYRRVGNVVYHVHRQQTAYRGLRANILSFENSPLS
                     ALLTHSERFEGRVLPNTSQRLSAVLTPTYDTSTQLDELIAGTLSGVVPNQHICIEPSLT
                     DDTYIILYRTKIIGHMDRSKNFHINNPALLAEVRAAFTE"
     CDS             12726..13826
                     /codon_start=1
                     /gene product="amidoligase"
                     /translation="MNLTPLAEFLRGAQAGRSQAAQRATSRYADPGQKIGIEFEIEDWN
                     GGGFTDHWDTHSDASLRNGIEFVFTRGKMGTEVENALDLFARTARNTSFSISERTSTHI
                     HMDMGDGQRVIDVRKMFVLTYMIEPAMFRMADENRKWCSYCQPLTDMQQGRINSILTAT
                     NASALVEAFQGSRHQDKYYAFNLASLNRHCTIEFRYFPGYSDMTTVDKWINLVQEVKLA
                     AASVDTMEELLSIGMDSERMASFLRERMPRSVASGLLGMLDSHDSTKRASYLNAILATS
                     DIPTASLHQRLQQVQPGSAAARMLTALFGMRFDANSQRTAVLRSVLNGRTLNPEDLNAL
                     RTIVGQMDSGAEFETLIADFINGNNN"
     CDS             13849..15255
                     /codon_start=1
                     /gene product="glutamine amidotransferase"
                     /translation="MCGIHGIINSKLSYSKPACDFIRQSFVAGSLRGMDSSGLFQIGAT
                     QKSVFLHKDAVHGSDFIQQAKAEAIIRDADTSLFTVCHVRAKTQGAVNADNAHPFVGWT
                     EKNERVIGVHNGSLTNWKSQPGGNDYEVDSAWAIQQIAEHGHAAFPKLQGAFSIVYWDE
                     ESPRKINFVRNSQRPMHFLFSKDGTSMVFASEPGMLFWIASRAGFQHDGKVRELPVDTV
                     VTFDTSGAKLTWETTKVKAAPVSTYGGSHYSGNRSYYGDSDWGDYRNDYGRGGDYVRSE
                     KGSDYRPPEMVIALGRWQAVLAGAAIPEGNSTRVTNVRPLVNTRPSCEVGAACDAPFLT
                     DSLDDEEALGDDTFAFTSDFKFPTNLIPPRKFLKATDGEITRAQTSKIYASLAMVEWET
                     YGTKNKILYGTAKDSDTELDYDVIMVDVDKNAADRVLDTVQPTIIIGQDTDGTLVVHRL
                     TKKMREFMTT"
     CDS             15267..15449
                     /codon_start=1
                     /gene product="Dihydrofolate reductase type 2"
                     /translation="VKTIFKEGDVVVLKSGGRHWTLDSILLNTERPYEVYRLVTMSEGG
                     KMEELFVKPSSVNHI"
     CDS             15465..15752
                     /codon_start=1
                     /gene product="hypothetical protein"
                     /translation="MNKDNAKDYLPLVQALADGKVIQWRNHAGSWEDSDELSDLWTPDR
                     YRIKPEPEELWAWYDAGGTRLFVGSLEGAEAWRNRNSSPYYTVKRFVEVK"
     CDS             15752..15928
                     /codon_start=1
                     /gene product="Thioredoxin reductase/glutathione-related protein"
                     /translation="MKLLCRIGWHDWKHWQEVGSKLIYRSIRGVDRVVGMVYDYTRTCK
                     CCRQVEHRTNRIY"
     CDS             15937..16758
                     /codon_start=1
                     /gene product="DNA primase"
                     /translation="MTPRDDVILSYSGIEDGVVLSSQDCPRCMGGQDKERSLSVGKNDG
                     FLWWRCHRSSCGFRGGLREGGGSFNGPSSSRVRTARKYETQRLPDEVALMLAEQLSVPP
                     ETFSENGWSYTPDYDGRGPRVIIPIRDPHGIRRGMVFRSYWGDKPKALNEIFPDTGESI
                     AWMRASKYGRVVVVVEDLPSAHRLMCAGVDALALLGTTINEARAVEIRSAGFTKAIVCL
                     DNDATDQAVISILRLPSFTSLFNVKALESEDVKDMDDASFTKFVSEVRAMA"
     CDS             16767..17042
                     /codon_start=1
                     /gene product="hypotheticalprotein"
                     /translation="LKDKKLKKIVFSYASETCPTVDSWFDYLIDELVEYCGEDSAESIT
                     QMVDECREKVKADGTILLRDAMYAMAADMADVQDEVDRLKSVINGD"
     CDS             17032..18246
                     /codon_start=1
                     /gene product="DnaB-like replicative helicase"
                     /translation="METKILGAAMAARSTYDLVSEHLVDKDYSKEYQLVKKAVGDYYER
                     DPNATSVDHELLIGLIEGSTSNKKHQERFASYIREAQAHGTSASNVDELIIQGKKIAVG
                     QKIAMAMINHTDPNELIAEYQKLDGISTLADLNVKGIEILDSTNFADVFTKRKDGSDLL
                     KVYPLALNNFLKGGVGPGHHIVTFARPEMGKTAFNLTIACGFANQGAKGIYFLNEDRLE
                     DVYARAVSCLTGAPDEVVAQDIAKWEEIAMRRGLGNIMFVSLAPGSPSDIEKFVMQYEP
                     KWIIVDQLRNLQMKETNKVLQLEYATSALRNIGKKHGIIVVSTTQAGDSAEGKRILDMG
                     DIDFSNTGVPAQADVLLGIGASREDDEKGERYVSICKNKRGGGHGQVPLKLLAHISRYR
                     DYQSN"
     CDS             18285..19529
                     /codon_start=1
                     /gene product="Cysteine dioxygenase type I"
                     /translation="MLQLLMHHVGRTDLTGIRNCHIPGLHSIMLHDQEGNRVRLYVTQN
                     IDTHANYVRTNQSMIDEDSDFDDEQELELERASTHRNMNLGFHGHRTEVRLHALTGILH
                     NITAQVEQLDDTNEFRGYLRCYNYVSPIVDPANSGIFIQDGRYRVVDTEIKELIQDQYV
                     ILPPTTLHTVHCDNNTSWLVYERGASSEEEVSTFFSYNPHVLPPSSEMYQPMSSDECAV
                     LIARVIALYNQEQQAAIAHAQAEARQEKADAALAEIQEAMLEGAATIVPSRIASTAQLR
                     LYQKAIGFNKSFVMQSVHGAITDLMYVNWCEFVNRPGRRVSDPEFAAAFFGAKMAHLIR
                     LSPALMESPVAETPSTLQTYEQLLESQRVATADRARRRAQEAMASMASMATAYNTWGSA
                     DDVAQGFVSNVPRPT"
     CDS             19546..19743
                     /codon_start=1
                     /gene product="hypothetical protein"
                     /translation="MTTAIKNKNIKYLSARERSRFYALLKIDSKRRTDSDTEELVELEM
                     KAERASERENAVSSKRHWDE"
     CDS             19743..20336
                     /codon_start=1
                     /gene product="Nucleotidyltransferase domain-containing protein"
                     /translation="MRKDDNLLLAAGVPVAFRDKIKFTYPTGSSYTCNPPVTDTDVDFY
                     VLMRNFHEEAQLEYNRQIQSDFSYVLNNLRPAAPLLSNAVRLSEIRSYLVSEGWSECLS
                     EQGRHAYANTPGHQETWEAFRRGDFNMIVVVDEDHFYRCAAATELCKAENALSKDRRIE
                     IHTKVHINPGKHIPYPSNYATSSVVQHLRAHKLW"
     CDS             20330..20725
                     /codon_start=1
                     /gene product="hypothetical protein"
                     /translation="MVVSIKLAVTGSCFFYEGGSSTDSFSDWYAKALDKYPHKKKYTPT
                     LRVVVDRKVLEAIRDDAYNLRIFPEFSKESELGYDEDGQWWWGDGNEEGDTVALYPEDY
                     AEFLITAVNVVMGYQSFKRALVQEIKV"
     CDS             20722..20904
                     /codon_start=1
                     /gene product="hypothetical protein"
                     /translation="MTMQQVDEVKGDVRSQFEAWAKSNNYSSLKWPDGAYAEDAMQLAW
                     RAWQYLTAHQEGDKV"
     CDS             20901..21116
                     /codon_start=1
                     /gene product="Prokaryotic membrane lipoprotein lipid attachment"
                     /translation="MKMFLMALVMLGMTGCVYVATSEQWEINKAISACNGLERVSRIER
                     GNMLSDQAGLTVMCVDGTRYKIPPTP"
     CDS             21211..21399
                     /codon_start=1
                     /gene product="Region of a membrane-bound protein"
                     /translation="MGIKKVWTTMTGHWHGEEVHDKEILAKYVLYTLAMAFLLGFVVNA
                     PSCHKQPTPSHIQTSGS"
     CDS             21573..21839
                     /codon_start=1
                     /gene product="Thioredoxin domain"
                     /translation="MLTVVKYQADWCTACKALEPALNKLEDDGLIDVVYVNVETDAAQA
                     VKANVRSLPTLIVYSKMDDDGVEYMDELARGSTIDVVNKLLEA"
     CDS             21842..21982
                     /codon_start=1
                     /gene product="hypothetical protein"
                     /translation="MIVRNCKATEISRSASTVYFKLHFSDMHVWSMPVKEWDTFNVKEE
                     D"
     CDS             22039..23883
                     /codon_start=1
                     /gene product="DNA polymerase I"
                     /translation="MNFVSLDFETTNLEKGSALNKDNDIVLACWTVNKGGQEIKRRHVW
                     GDELQMQALLDDIEDAEFLIAHNAKFELQWLERCGLDLYDTLVWDTMLGEWVIHGNKKV
                     PFNLDATSKRYNLDGKVPLGAMCIKMGVPTQDIPMSWLQPYCYQDVDICTNLFYSQLKQ
                     MEEMNLLHLMLVRCLTCSALAHIELQGCELDAAKVRGEYEKAVAEMAELEVKLSQMAGS
                     INLGSGKQLGSFLFEKLNFTIPKDHKGKPLLTEKGAYKTDKATIAKLKATTPEQQEFLD
                     SYVRFNQLDALVSKNLAFFNGVVENYDSTFYGVFNQAQTGTHRLSSSGRKLKFPNEKKE
                     KGAQLQNLPRQYKSLFTAIDDDYLIGEADGAQLEFRVAAELGDDKVAKQEIVDGADIHS
                     VTSQVMIDAGHPDFKGKTVKEGRQNAKAHTFAPMYGGMGKLPAEQEYAEFFKKKYHGIA
                     GTQRNWCMSVLGKGWFTTPYGMRFYWPGTKMSRSGYIENTTAISNYPIQGFATGEIIPI
                     ALVCFWHRSRHLDITIWNTIHDSLVSRVHKDCVEQYMQLSKQCLTEDVYKFLSDVYNYQ
                     FSVPLGVGVKVAKNWGASKEEHVWSVWPDGRETYEKKD"
     CDS             23900..24478
                     /codon_start=1
                     /gene product="hypothetical protein"
                     /translation="MAKIVGQLTDIVTKQFRNGGEAVYIVVNGTEYKFGKFAPRGFSKG
                     DYVEFEAVSKPNGAYENWAADYKTLRKSDASAAGNSNPEPIPQRGAAPARGGYSPTGND
                     ERQEIISKQAALNTGYNIFKTLVDLGAIVPPAAVKKNGLYDFYKVAFLEEAAKCYKLST
                     GKVWDINPADDTEVVDDFDEGTVEGDTAW"
     CDS             24588..24971
                     /codon_start=1
                     /gene product="nucleotide kinase"
                     /translation="MFKVGDKVKRDSGSYCGMERGHSDVVVGIDHGLFSQTLTLATYGE
                     GHDSKNFALVKDASPLSQQTGGQHYKGMKIQPVEFIHANGLGFMEGNVVKYIARWQLKN
                     GLEDLEKAKHYIELLIELEKNKK"
     CDS             24968..25150
                     /codon_start=1
                     /gene product="hypothetical protein"
                     /translation="MSRDLALAIAKQYAKEHSPSYYSEPFTPHEWVVEAIEYALEMGYC
                     KGLNTNEEANATHPN"
     CDS             25131..26066
                     /codon_start=1
                     /gene product="Ribonucleotide reductase of class Ia"
                     /translation="MLLTPTEHYIVEYPQALKAVEEQEKILWFEREINVEKDVQSIRTE
                     MTESEQHGVITTLKLFTKYELIVGDDYWQQLATRIKKPACIGRMCSLFQYVEKGIHAPF
                     YSNINNALGLGNEKFYSEYVNDPVLAERIAFLEDKAKGNLDDFLTVLALTEGAVLYSSF
                     AFLKHFQSQGKNKIMNIVRGINFSVRDESLHSSASSWLYRQLAEEGGVDNQNNVPVIAE
                     AVRQHEHQIVDKIFEKGPVEGITATQMKNFVDSRIDVVLKNLGYSAMYNPSHNPIADWF
                     YKSINDYAMNDFFTGTGREYIRGRSAEEFM"
     CDS             26066..26761
                     /codon_start=1
                     /gene product="Thymidylate synthase thyX (EC 2.1.1.-)"
                     /translation="MQVELVDHMGTDLSVVNAARVSFAKESKEFSSNDERLINYLAREK
                     HVLPFRHPQITLRCKAPIFLARQLGKHQVGLSWSEESRRYIDSEPEFFWPDKWRKRAEN
                     VKQGSSNEEVELDDYLSIGGEKLGLEKVKFVGLGSLRDEIANTHNKSLRLYNNLLEVGV
                     APELARMILPQNMYVNWVWTGSLLSFFEMYKLRSEAHAQLEAQDFAAEIKRVIHPLYPV
                     SWKALEENS"
     CDS             26775..26930
                     /codon_start=1
                     /gene product="hypothetical protein"
                     /translation="MTKEQKEKLAKYRRTKEYMVSDNAYLEYSYLLYLEEIEKEKRKNF
                     TSEDWT"
     CDS             26927..27088
                     /codon_start=1
                     /product="hypothetical protein"
                     /translation="MRYQIAISSSWDDCLNWKDVTRSEWKASTSNYKRILIKRAGLTEI
                     IFKDDEAT"
     CDS             27085..27255
                     /codon_start=1
                     /gene product="hypothetical protein"
                     /translation="MKLWVDPPEGHRFGFPKVWDDEVDGDCEAWMIAQGYPRYPSIDLI
                     KYTRMWEYREE"
     CDS             27320..27790
                     /codon_start=1
                     /gene product="HNH endonuclease"
                     /translation="MTAIEMAKELGVSKHWIYKYRNRLRNKLCSIEGCTNSLIAKGYCE
                     HHYYKNKMFGDPLAVKREAKQFYDVGGYIRQYKAERGYAVGIHRLVMESHIGRILEPHE
                     TVHHINGVRDDNRLENLELWSSSHPPGQRVEDKVQWAIDMLKLYKPEVLVDV"
     CDS             27783..29525
                     /codon_start=1
                     /gene product="Ribonucleotide reductase of class Ia (aerobic), al"
                     /translation="MSDSFYSKLSKTRKALQESGDLPMWYTTGGYQLFQQKYQWATNPR
                     LQYEAIAATAAKHTDDAPRWKQKFFDILWNGWLSPSTPVLANMGTTRGFPVSCSGSYTP
                     DNIDGFYRALHEEALLTKGGFGTSTYLGDIRPRGSRISVGGKASGIMPVLNARIQTARD
                     VSQGGVRRGADASYIPLSHGDFDEAVTLLENEPDDLNIGWVLTDQDCAFIVDEERTDEN
                     LPTKQRFARTMKAKTVTGKGYYWKIDTANRKLPAYYPISSKGSNLCSEINLPSDEEHTF
                     TCVLSSMNLALYDEWKDTDAIFTATVFLDCVASEFIAMARGVPGLEKAVRFTEKARALG
                     LGVCGYHTYLQQNMLTFDGIGAMAFNNEVFQKLYNESLEATRWMGSAWGYAPWSVEQWN
                     RTHPNRENDPLADGVRNCSRIAIAPTKSTALIMGGVSEGINPDVGYTYNQGTAAGEINR
                     VSPVILNIMKERGVYDSRHIKEISDAFGSVQGVSWLSDEEKTVFRTAFEINQFSVIRMA
                     AQRGKYIDQWQSLNLFFAGDASSKYILDVHKEALANDDILGVYYLYSLAGAKGSDPEAC
                     EVCQ"
     CDS             29522..29722
                     /codon_start=1
                     /gene product="hypothetical protein"
                     /translation="MKRVKSYYVVDNKGALVSVSLKEYKAYAKEKLNEQSVCVGQSFVW
                     EQGGHDEEPQGCSDCEEAAVL"
     CDS             29765..30475
                     /codon_start=1
                     /gene product="hypothetical protein"
                     /translation="MYFVHLNNPTRQVRVDANSISVMEGFVTFSMRAHPEDYAPATVAV
                     FRAEDVATVYNQDHIQSVIALPNVGSGSRIPFETTQRVEPSADYAPAIIRQGYTASSMD
                     RQLNTATEARQYPPAPFVASWEDPIPTSDYPDPVPAPEPEVLNRAGEPVSFADRIRRNP
                     FMPTRLPAIPLPPTMERALDRSYPIPPPVTTREPFRVNTENMMASTSGPRLYVTADEMI
                     SSAREQAMAAGENF"
     CDS             30475..30804
                     /codon_start=1
                     /gene product="Phage DNA binding protein"
                     /translation="MNMEQTVDNVIQWAKDRNIIGGATALAQQDKLEEEVKELRDALEA
                     NDGVEIVDAIGDSMVVLTIQAAQLGLRVEDCFKSAYDTIKHRKGKLVDGKFIKQEDFEK
                     YGISE"
     CDS             30788..30988
                     /codon_start=1
                     /gene product="hypothetical protein"
                     /translation="MASRSKYHHLNQIVSMYDEMTAHDMMKYVMLNNEDIKEDGISNLI
                     LQVVVHKHLELSIPNVESEFN"
     CDS             30988..31794
                     /codon_start=1
                     /gene product="5'-3' exonuclease"
                     /translation="MNKEASKALVDGDVLLYRCGFAADSQMLGQLRQEVQAEHPEWDET
                     AVKENAKLRLDYEDYEHYATGNLNSVIDSILEGRSEYILYLTGPGNFREQVATILPYKG
                     NRDPSHKPKYYKELKQYMFSKHNAVEVQGMEADDALAMEQWKNRDKSTIICTIDKDLDM
                     VPGWHYNINSKETYWVDLDSANYFFFWQMLVGDSTDNIPGIKGKGKKRATDLLLHLKGD
                     THAMMDVVGNLYREQYGDNYVSAYNEVATLLWMKREEDKDCDFLIS"
     CDS             31804..32028
                     /codon_start=1
                     /gene product="hypothetical protein"
                     /translation="MKFVVVKIPDNDGVVSKSARFFDKIEEAVVYQQETPYNTVLGIIE
                     HEPDNWTIRLMRWFENWTNPDDGNKKSTV"
     CDS             32003..32398
                     /codon_start=1
                     /gene product="HNH endonuclease"
                     /translation="MATKSPPFKNYAEWTTSRFFSFVRSALRQAWSRYPPKYQVLDLAS
                     RPYVGPDKRQKKEFQCAICNQWHKRSNVEVDHIDPAGSLKDYSDLPGFVERLFTSIDKL
                     RVLCKPCHKVVTQEEKKKNKENHLDVE"
     CDS             32388..32696
                     /codon_start=1
                     /gene product="hypothetical protein"
                     /translation="MSNDYFVSIKLASEDFPSRAVSVTYDFSHDMTDRVLAGEHVPAAY
                     AAASEIATLLRMAQSDQSFNYTDDELAAMSEEQREEAIAEAAATAAHSIVMPRIPRE"
     CDS             32689..33459
                     /codon_start=1
                     /product="ribonuclease H-like domain-containing protein"
                     /gene product="DnaQ-like exonuclease"
                     /translation="VSKILVLDIETSPNLAYIWGLRNQFIGINQLVESSEMLCWAAKWK
                     GEDATMTSSQFHNGKTEMVKAIHSLLEEADTVVTFNGERFDLPILNQEFLFAGLKPPKP
                     YMSVDLYRTVSRRFRTPSNKLDYWLKRLGIEGKADTGGFELWVGCLNNDPVAWKHMVEY
                     NVTDVVRTEQLLDRLLPWIPHMPMETPTVNVETGEVQVTCSCGSTHIQRRGHKRTASGL
                     YYRQYQCQKCGKWFRERTNDKEIVKSPLVHAGQI"
     CDS             33520..33660
                     /codon_start=1
                     /product="hypothetical protein"
                     /translation="MELVAYLVLGGLFTVVFIFGIMVSRFFDTTESLLKETNSYRRRYN
                     V"
     CDS             33653..33826
                     /codon_start=1
                     /gene product="hypothetical protein"
                     /translation="MYEKLEEAMESIAFIRNHSLFPAVLKDILDMCEQDIKEYIEEGYK
                     IPNNEDILRETY"
     CDS             33827..33991
                     /codon_start=1
                     /gene product="hypothetical protein"
                     /translation="LVIDARQKFGEKFIRDSQDTRTRQETAERIRSMGKDFSKMVKDSV
                     DRINKKPTG"
     CDS             complement(34005..34274)
                     /codon_start=1
                     /gene product="TRAF PROTEIN"
                     /translation="MKRSKLLAISLSAVCLMLSGCSSTRQLERSSVPRLCPSSAVVDTR
                     EFTVEELRTNSDQEFKGWSADLATKYPVLLRAYVSLKDCYDAVL"
     CDS             complement(34147..34551)
                     /codon_start=1
                     /transl_table=11
                     /gene product="hypotetical protein"
                     /translation="VDVTKLLLGINWKLWLIKVGIVLAFAAGISYISYEKGQASVRIAV
                     AEEATKAAEIKTVIMMETIEKRVPVIQYIERDNAKLQAEVTTVKRNLDEAIKAAGDKPE
                     CSLSDAERMQFNEAARAIQRAATLPELGGS"
     CDS             complement(34520..34933)
                     /codon_start=1
                     /gene product="Region of a membrane-bound protein predicted to be"
                     /translation="MTNWIKERMSTHAIACLLTGGVVLAAYLLGVYVHPGVVSYLASLV
                     PLGVICVTAIARVNDIGKDKVSKRWQLRRAGLSVVAGASAIALLGPVAGLSAMPTWETV
                     ALYWGFAATWFTTPEMPPWWRWISGRDKAVVGD"
     CDS             complement(34917..35306)
                     /codon_start=1
                     /gene product="Region of a membrane-bound protein predicted to be"
                     /translation="MFESIGTALAWSAIAIGINLWSVPLFGVPLTVVGMSVFGAALGAA
                     YGKPLEKRRDLLVTVASHAFLAAILVAVGPKWTGSVWVTPVLEAPLAGLLAFSARFALP
                     IIPWGELVRKVARLEPKRNDNDKLD"
     CDS             complement(35316..36731)
                     /codon_start=1
                     /gene product="hypothetical protein"
                     /translation="MAVSQGFIQPIAQDAQRTIPNNGNPNTVYNTAPTGAAVTGWAANP
                     ITPAANYNGTNAAQAITDGEAAIANGGWVAPVADPNVKQGQGVLQLPAGWADKIQNFTP
                     SAPAPAAPAAPAYDLNKQWTVMDGKTPRKNNDLYNSDPAYRAAWDQIFAEHNARMGKSI
                     EDSRSDTASMNAALQGYYKMYYDNGWRPDTTYIQSGGKHGNIQGVNSTSTADTYAPYDN
                     NTRANNTGALTQNRLNPSTTGPANAGGGGGSGASPTTNYGLGSRTLDSGTVSSAMNHLT
                     QTSEPRTTSWNSDTGKSVSENLNTFYSNAISSLGKNATADSVMKVLDAITEPFLPGNMY
                     MSELGKLNTPNVLAAIMNKALPGVGTLGKWLVDKIPDNATGLLGKLRDWVRNGKFEEAA
                     NEIYKQYDMEKAQNIAIGGGGGGGGDGNYGGGGGYGGGQGWVGTGGGGSGGRTGSVTVG
                     PMKNPDIKQTSSN"
     CDS             complement(36735..43547)
                     /codon_start=1
                     /gene product="Large polyvalent protein"
                     /translation="MATKKPTTQSRLSALQAALDGIDDSTLDNDPLVAEQRARIIAQQE
                     QAERDRLARIFSDTTSSVDSTADPVPERGWVGTQVDDALGFAGGVVDAVQGGLQSSVAA
                     QRFGASDTPRSAADRAERIPTIGSSDPLGLRERFGAGEGLFGAPTDSPEQIERLRNESL
                     QYEQAAAKNRQNVDKVRANIANKGFFANEVGEAILDAAESPTGALSLIGGPLAALGIED
                     ARAREYQKARQAGLSREDANLSAATQAAPEAIGFIPAGRLLSRVPGLRGISQAAESRLS
                     SALSRSVAQATMSAVGEGTGEAITTVAQLGMHKINSEFADSEELRTYAAKEVPITAGAV
                     GEQVWRSFKAGAVMGGPTGAIEGRFRAAADAGRTAADFNYAMDDAITESKNAQVNTQRA
                     ATATQAASTPSTPIQTDMFGAPLADTPSFAEQEASRQSRYEQDALDWQARQRTFDQVEA
                     DRATTEDAQREDMFRQMELDRVAAENPGSPLAQGLARVGASVPRSSDTNVLPATDTVAP
                     VSTPVVEPTQGELDVTTPQPRDLARQEVANVITKEGKKTLDAAKTKRAADRRKFREQQL
                     NETRNLSNEDRITTVADRMVEWDRSNPIPTAESIAPTPAVQEAPAPVAEATTPETTNDR
                     AAMYEAIDNAPEGYNEQEQVAALREFYPDENEGQLRQRLAKETGTPVALESMTSVAPNF
                     AESTMEDVRKAVGKGIGKDTNSNVAAMLIGNNRVKLIDSDVQRPAGADPRGAAFYDGDG
                     ITIDVRRLNKNNIKGDLLLLMAHEGKHAADFSGAGKAGIESFIGKQANDRINASIQRAA
                     DNGDPTAQRAIAAAQDATQGDADMYAVELPAYFMNATRGSPRTGVVGAISRQIISPIRV
                     AAKRSLGIDNVNLDDVHYLSDRLLENLAEGSESLAGNIEAGPLPTIYNESSTGFQQADN
                     EGRTYTSVDGTRKYVLSDADSSMKPNGYQRLREATDPIPLGDLLNHEVLYREHPEAANI
                     PVIAVDSIPGGAFAQWHGDTGEIYVAKNKMRTVSPRTSIMHEVQHFVQQQGGQQDNFFN
                     DAVDPSGYAQTRENYEKALANNDRTSRLLLDRASQLRSAAPDAATFDGVLYDFNKADWQ
                     KAAEIVKMIDPAKLDDATAATVSRYEDSRAQANAMVEGVNMAADDKLAAYHRNITEREA
                     FYTQDNLDVPQSELPLNPETEAMRTPRMSPSRPDVELTDGQIDVPRPLASMPASEIVNI
                     TPGAGVKGMDHKWWNAIKGAFDYTGGLGKDFDDMLQNSVGQAAHSAMQAQRNMHDLDAG
                     MEAMAKRWNKSRPDIRNDSDALKLVKEEVNSRMNALEKIPDVKRRENALAAYVRDNPEL
                     RPLIRAYSDITQMSNDLADNLAASKVDLSKADKEFIQKIRDSGFGYTTRIYQTQTGEAG
                     RKIARQFLKQNAAAQKRMDAGKTLSDKQREAVGIYTEAANYLINKIKIPSVNEMQKLRT
                     SQINDLFNTWTSHDVDTWRANANEEAVAMGMDEKSARAHVKDSMINVLDGRREMVTTAN
                     LNAKAAATIRELLGVGGRPGAIAQRVGGLRQDRGILQKREDMAPQIERLMGRITTEPSV
                     VLANTLAKQGELLARTKLLLDLRDTGLVVTKDVANTEGNEKFSHQLSGETAGPLDGMYT
                     TPQIANVVNTSLEMYSSATDAMSAAFANSAAAGDSLLRSAGQVVQTGAAWAKLSSIVFD
                     GYNLGLNFAGSPMMLAMNGVYNPVTAISGLKAGKDSVMNIFTEGGTKYNELLADGVKYQ
                     VVDSARAQELRSSTHQALKEKIVEGWPVASPAWHNIKKGKQALVETFSMSDAWVKLAAF
                     KDRVDFLTEYYKAEGIDRTTEEIKTEAGNTVRDTNITYGKTPPGLRVIERFGLSTFMPY
                     FYNVPRMIVKSTQQGAADVMMGVKATNPKAKQLAITKGVARLSGIAGAQAAMIMGVKAV
                     ASMLNDDNEEDVAQMKKVLRDDVRFADPIYLGKNAQGLPLFFRTSRVDPMGPVNDIIRT
                     AMDDSIDADEKVSILGKQVGGMLFANRFVATAAETLVGTDRSKAPMRIERVPVLKDASG
                     AWKNVMGYGNVSRGVLAAADSLLPGWIDAVDPNNPSLADGSASGDFAELLATLTKVSGG
                     RVDKGDPEATLRSMAFDMKERKDAARLEVADRIFRDANPDGTARAIKSVNEDLYNIMAR
                     MTDIYEGMTEGMDYSQTKAMQVLKEAGGLDSVQVHNVRRGLPKGDPELVDKIGGVLSKK
                     SLKEAGKRLQRGSGDESQAEYDARAKETLGILNDKYGMRAGE"
     CDS             complement(43569..44345)
                     /codon_start=1
                     /gene product="hypothetical protein"
                     /translation="MATDWGLIGAGFVKGVADYAGDQIATQQKTDAEMRKIELLNQLRY
                     DTDTKLAEFQEKLQAKRTNKDMSGVEGDEYVVRDNEGNEKSRRAATAQEREDRDYTSKK
                     RDIDLRAGESGIAATAAQIRQGDERNALTRRGQDLDAQSQRERNSIAALAAKNKLGGDD
                     SPTTSTAIGYSLTDLNSDAVEQAMKAGVPREQIQRTANIIAAQELAKGNKNVDRINDIF
                     LRSLSTLRGGTEGTGDDATWSLSTFQKSLAPKSTSR"
     CDS             complement(44349..44855)
                     /codon_start=1
                     /gene product="hypothetical protein"
                     /translation="MAKSLSQVNVERGVEEGQGSQVPDDDVELAFRMAVEMLDQGGMKV
                     IEDAINQSADPAQVVGQFLAQLIGQMAEQLRDEFNIDPKIFLAKNGWLDMILDYIEVQL
                     GYPEDFSDEIYQQVLEVIKAAASGPEAPNNVMDPSLNSQPAAMPPQAPMPQATDPAALP
                     SQPGV"
     CDS             complement(44865..45227)
                     /codon_start=1
                     /gene product="hypothetical protein"
                     /translation="MAWWDTASSWASNISDAYSSSSSSSSGNGNIWGAVISGIGSAASG
                     YMQGKNKEDTEKLIGLKGIEDRRNLDFAARLEDFNKQQEKQRKRASLNSYGQFNLMGDI
                     MPTTTPAIDVPARPTI"
     CDS             complement(45231..46130)
                     /codon_start=1
                     /gene product="hypothetical protein"
                     /translation="MANIAAIRTGEVKPENSIAAYASDGTTPAATTQSGVVGNDYVAQT
                     PAGSTPAGTGLAPPTVDYTPPTPTQIPPANQSGQVVQGYLDSLLSQDSAYMRNATQQGL
                     NIASSRGLRNSSIAAGNAQQAAIEGSMPILNQIMGLNNQREQQAFTGEQSQFDRDLTVS
                     RDNANMSLQTQQQNAQQAYQAEQAALDRTQSVNNQVLQAELAGKQAAQDFQFKQYLQDS
                     AVKQQDWLSSKAYDREFNGMLSQMQIGTAADLYKQIMQAALNDPETFTPDITAGMQNFF
                     TGNFASVMAKYFPSTVRS"
     CDS             complement(46123..48639)
                     /codon_start=1
                     /gene product="Tip attachment protein"
                     /translation="MGIRSLPVLLNRGLDLVTPPLLAEPGALIDCLNYEMTANVGYRRL
                     DGYERYDGWVDGGVAAYFVVNLTADVPADQDKITVGSLLGNLDALSNTPIYYGVVVAVD
                     GVQVRYVPFRRNDTINNGQRIYLLNSAGVTYFFTATSESVSGKKIATDMRVFTQELRNY
                     SSILRSLIQPDSSAVAGVFWSRDRLYKVLNSTSGVWPSANVTGLSAGSRFSWNGQVWQV
                     QIIEGDTDKTVFFYPTGEVSANTPSDFIILNADGTNGSTIPAPAVTPSNVDSEYGYLVF
                     ANNPEIKMVRGNTVVPASQTINLTEGKWVDKFGPIPGVTKLWFTNGTNSFTGTVANWVG
                     VTTDSSWTGGTAEVRMQINDVSVVAGTGWAIGDTYEVHSAWPATTGNKVGVIEGAAEWP
                     LLAGTGALRRSSTRYQWGTYNFYAREDMYETYGANGVYRAFWIKPNGYGNIYTQATLAL
                     DNPKYLSLHARNNLVLGFADGSIMLSVGGEPYNFDGALGAAEIATGDRITGLLEATGDS
                     TLIFGKRSISRVVGTTAANFASKTVVPNAGAYDYTAVNVGGQPVFTDPAGISTLEQSSA
                     YGDFVGERSSFKVNTWLAPKLVPTPDSIEIGGVACALPCREKMQYRLFLNSGEVVSVCY
                     SSEGPKVTLSDYAIQDVPGANTIRVPFAWSSEVSDSGKEVIHVVWDRGLSEQGYDGSVG
                     SIPLDNQVYRLDYGWGFDGRMMRHYFDMAHSFIDNGTINGTFTQLRLYAQGYGLQTLDI
                     KSSSIETDFDMEFQKTDQDISLPPKQEYFYDKMQNVTSIIDHANWGLGTKFRIGGTIEE
                     GSAITEPSYTAQILMMYLDSTGAIDG"
     CDS             complement(48643..49596)
                     /codon_start=1
                     /gene product="adaptor (gatekeeper) protein"
                     /translation="LSDLTYLYLVNTVLAEGKITLDPLTEADFLNPPRTAMYNNVKRWV
                     NEALRELLTTRNEWFTRKERAVVEVYPRVQVTDTLVPPLIGYVYRGRTSGVEFVVRQIH
                     TDEVIEGSTSLEATLSVEFLDDEQNITDLAVSEFLDVITPAPTVSAARYKGVGYYNLAA
                     LAGNAELVNDRSLVFQPTLEDYEEGNVWYETPTSLIPWNEMGAARLGLRVSNDAGPYYV
                     SRTPLGTYSFWPLLNKRKLLAFDYTRNITDMVDALDVPVGIPEKYQMWLVWRAIQEYGD
                     FQQNGQIWSRGNKNAERFMNLMERDNAPEVRLGRGW"
     CDS             complement(49611..50237)
                     /codon_start=1
                     /gene product="hypothetical protein"
                     /translation="MTEINSGVEESHDTLGEQTDALNKLDINALRTFAKYQNIKADRSW
                     TKEDFITALQAKQGASTVGLVFDSGTGPKPGYSRILLHRDTSAGHKNSSVHVAVNGAIF
                     AIPRGIEVDVPTFVVGALNDARGPAMSHVEESTGPGRYVENMQQSYPFQVVATNPGKAP
                     NRNDTRAMSYAIRLRCKEAIGKWPTHGELAEWQKYEMQKKANNHN"
     CDS             complement(50302..50853)
                     /codon_start=1
                     /gene product="Virion associated protein"
                     /translation="MATSRSNIDRKNIKHRGLYAGKEQELTGIVKLSAGGSLATTDLLQ
                     MIPLGENVRPIRMTLMATPVSGTPVLTGGAFNCGVIPFDDVPFKRADGTEYPAIPTSAT
                     ALGTFTLPTGQPLLNSVASNRPVANSVPRYAPYRVTLTPGAAFSVAGGDIELSLTVVFL
                     GEQIAEPYVYTDFLNPKVAN"
     CDS             complement(50930..51937)
                     /codon_start=1
                     /gene product="major capsid protein"
                     /translation="MSFSGMQYGDVTARIGVYIHGKMLAYAFPTLILDRFAQVIPVPKN
                     KGHVIKFRRPVPFEVSTEQLVEGVTPAPNGITFEDVTGVIAQYGSWVPFTDVLDDTHED
                     PILATITQQAGEQAGLTKERILWNMMIGGTNVIYSGAATARNQVVAPIAADDLRLAQRT
                     LKVALAKPLTRMLKAGTGVATQPVAPGYIAIGHTNMEQDLRNLPGFVTREHYASGALLH
                     DMEIGKFEDIRFILAPHVTSFAGAGGAVGDNSVLVTNGNADVFPLVIFGQDAYAATPLQ
                     GMDSAAIAVKKPQMGVSYEDPLGQRGFVSWKFWYSAVRLNEAWIVRIESAVTNL"
     CDS             complement(51942..52391)
                     /codon_start=1
                     /product="DNA endonuclease I-CreI;Intron homing endonuclease"
                     /translation="MTSASGVEDAYVHAYLAGIIDGEGCFSISRRSDRHYSPLISVGMV
                     EQTVINKLKETYGGNVYKEEGKYRPIYKWQVRNFDSIIVILDKLKPYLTVKCKSAELLR
                     EFISGRSLGYKRLMTDEEVTRRADVYRRIKEANAVGMVYRTMKEI"
     CDS             complement(52454..53458)
                     /codon_start=1
                     /gene product="Scaffolding protein"
                     /translation="MNFMDPNLSNAHNEDEQNIQNQSDEQELSDLFAASYSGDDAETSR
                     LSKTAGDEVVEDTTGAPNEEGTDTVEDDSINIASVDLNEADPAPSDPQDPVATDIASLR
                     EELHRAKSDAGRVPHLNRRVQELERKLKDASAPAIKPDEADELPSTLKQKLEKLKEIDP
                     EVAELFEETFRQSTAATKQLAASVRTAEELQRQREDEAYIHQEYQKVVSAVPEAEAVFR
                     SPEWNRWRDMLTPNHRAMADSSNANEVITALQAFKVDADKHLGGYKWAPTPTPAPQPQV
                     SATARAAENSRANRLTSSATVKQPPARATAELDGDALFKEAYDKVIAENSRPT"
     CDS             complement(53494..53706)
                     /codon_start=1
                     /gene product="hypothetical protein"
                     /translation="MSELYVDGSKPQLDYHSPDWHRIAEFLSEEHSELVKEVLSHDVSE
                     RRADFCRGRIHQIRMILDWAPQASR"
     CDS             complement(53751..55961)
                     /codon_start=1
                     /gene product="Portal protein"
                     /translation="MSQLDMTSDLSLDELREKETLSAEETARLVVLEDQKRVETLSNLA
                     KKIEDEWVQRANDRTIKEQEWIKAGNLYNAPLINGSEPPEKFNEPEKKTHRPIPNIVRT
                     KCDTAVATSYSMQFAASDKNWDMFPPANNDSPEVSSACILMEKEIQAQLDACNYPSEAR
                     RAMEDRVIYGTGILKGPVNTGKRRVQYVNEAGTWVAKPITDYTPSIEHISPWRFYPDMT
                     VTEYGQGDSDIETHSMSPIELSQLKDHPGFEGDVIREILKDDTITPESSNVSFARLKED
                     VWNLNPYLFKKKKYVVLEYHGPVTFDELNSLGIEPTYESETAEFYGEVWVCAGKVIRME
                     IENIEGFDETPYAVAIWKRDPGSVFGFGHPLLLADQQRVITQAWHMLLDNAALTSGPQV
                     AMYKKYVQPVNGDWTLHPGKVWLLTDPSKSIHDAIQFFNPTNVIGQIMPVLQLAQQFAD
                     VESATTSEAAGLQSPQNADSATGQLIMQHASTTLLDFQSEEWDDEVTEKVIRRMYGWNM
                     QFNTKAEIKGNFVIDVKSSSEYKNKQMYVRDLERLSMEAQQNPALADVIDMDALTRARL
                     SIMHIPDNRIVRTPEQAAEIAQQRQEQPDPAMMELELRQREVAVKEQELQLRAANLQFE
                     QTMVQRREEMDFQEKMGSNQARLMEAQARVLEVQGNERIELLKLAQKGELEGARLAALV
                     QTSMDQNDSRVFIESMKTQSKVKDQSLIQQELNVKADMGSGI"
     CDS             complement(55936..57510)
                     /codon_start=1
                     /gene product="Phage terminase, large subunit"
                     /translation="MDQNDDWLVKELMANDFEEKAVNNVRANFNLTAEKAANPAKLKRI
                     LDHLLKIESGSATGGTDKWFSEHSEFPISSLPKHKAFFDAGAEYAERLAMSGNRTGKSI
                     MGCYEMTCHLTGNYPDWWEGRVFNHAIDAWAVGPDARTVRDTIQKELMGPPGEWGTGMI
                     PAHAIGKYFALQGTPQAIDVLMVKHRTGAWSRIGFKNYQQSMQAFMGTARHVIWLDEEC
                     PIDIYNECNIRTATTKGIMIGTFTPLQGLTPMVINFCRRAKFLLGAKPILSVDEGDHAI
                     GAHQSKAVLQIGWDDAPWLDEETKARLLDDTPEHLKESRRSGAPAMGSGNVYTAPVEKV
                     MIDPFTIPDSWPRLYAMDVGWNRTAVIWGALDPNTDTVYFYDEHYVGKELPSTHAHSVR
                     SRGDWIPGVIDPASRGRGQADGKQLMQQYIDLGLELRDARNDVEAGVALVQQRLASGKL
                     KVFSTCQNWLKEYLIYRRDKNGKIVKEDDHAQDAGRYVILNLQVAANKVDQTVTGVGNY
                     VATRYDI"
     CDS             complement(57497..57919)
                     /codon_start=1
                     /gene product="DNA-packaging protein small subunit"
                     /translation="LDQPNKPTLQEQILELYSDGASDAEVAGSLNLPKARFYELYEENV
                     SFKKIVDIGRTKAEAWWNAVGRRNLLTKGFQGPTWAFNMKNRWHWADKIDVGEKSGETS
                     HTVEELERDIAKTMDNISRSAPHLHRKIMEGGDGSE"
     CDS             complement(57903..58250)
                     /codon_start=1
                     /gene product="hypothetical protein"
                     /translation="MEHEIQEELLAVANGKVEEAQPADGIEMTEWVFANEVNPALRQLF
                     HSLYSGVFKNRLGLAHCKHKETGELKTLIVGVNPTDGNAQLFPLAVVLEEADVNNYLSP
                     DGKGGYVGPAE"
     CDS             complement(58263..60383)
                     /codon_start=1
                     /gene product="hypothetical protein"
                     /translation="LGRLLDQLAAWQWIRADAISSKLDTSAANPRTIDFLHRDGFVAGQ
                     ITGPVSPDLTTPANLPYSVSAGQLLVAPLGTSTFIRAFGTGQRRYADATVQVDTEVVMD
                     SMTAGTYGPFVGFGDTAASFRGVWYNNNGSLSLVDTAGAVIGGTTVTDTDAAFVAGQAA
                     KLSIIVNGDGTATAIATNPAGAILRLNITGIPLGNIWAVWRRSALADTGKISRFHIQHT
                     RATSPLKVAADANSVGGVFANGFLAENVDGLYAASNGAKSTQKWGIASGKLRMTSTITG
                     IYLAKVGISRTDRSSVEYEAITTVTAGQGGALLAIGDDPATRLVFAYLTNGFVGALNSS
                     NAVVAGGVQASMAYAVGDLVKVRVVVRPDNTGSVTAVNASGVEYTVAITGPIPTGTVWA
                     AQRNAGTVEVNRITVVPIAGSQAGIEARVATIDTISNDWQTFKVLPDGYAGRTVEGWTC
                     TGLDMIPSGGLKGFFATGDDGRLREGDGSPFVPAIHITDPQHSRIVMTIPGGYTGASLQ
                     GVSCDNLAASATIWAACSENGTIRNYALYGAGAGTEIVADRITMASLGITGFNPNALAF
                     DSTRGTGRGALWVGSNSGTTVYCIDANPAAVTRILATITVVNNPDMFQLIGNKLIYQYG
                     DNGTRANFRQYDLSTNVETAKWGPLNDALAPEGFYYHAASKTLFLMCDAGYHNSVSALK
                     YNIVMQYKVTAP"
     CDS             complement(60340..61062)
                     /codon_start=1
                     /gene product="SGNH/GDSL hydrolase family protein"
                     /translation="MIFNKNPLRQARNPNSQLPVSDDKVQEIVKNLGIYQPSQELEATI
                     RVVGVAIEGLADKEEVQEAIDVIDGKVDTVDAKVDVNTAAISSLEVQTGQNTANITSTN
                     NDLQAYKTTNNSNVSLLQTNITTNTADITLLKESQSTGQVGYTSWTDLQAAPATTAGSL
                     GQVIGDSGTHTDPVTGTVVANSGQYRWTGAAWQWIRADAISSKLDTSAANPRTIDFLHR
                     DGFVAGQITGPVSCLAVD"
     CDS             complement(61072..61242)
                     /codon_start=1
                     /gene product="hypothetical protein"
                     /translation="MRSDKYNNLPQEAVAKITRLLTNYVQPNELNGYLQAFDIILELAK
                     PAPKEVEKESK"
     CDS             complement(61242..61652)
                     /codon_start=1
                     /gene product="Capsid decoration protein"
                     /translation="MADVFPNLSDATVVAAVKNLSIYTSTGELEGLLRTLDAVAADVDS
                     SIPAATTTTIGGVKKTTAITTLTNSSGGTSGGNTIAAVPLPAAAATGADTTTLPTQASV
                     LASNTALRNAVATLAAKQIEIIAALKAAGIMS"
     CDS             complement(61664..62239)
                     /codon_start=1
                     /gene product="lysozyme"
                     /translation="MNQLICRPKWLVQSHADLKRHEGFRPYAYPDPLSDLGKKHGRKFG
                     YKPAREVLATLGEDDSLKAGPWTVGYGFTGKDVTVDTHMTEAEADERLYVEIMEHAQGL
                     DKLVPNWGNAPLVAQTVLVNLIFNMGTEKLRKFTNTLKYFNAGEYAKAATNLTKSLWYQ
                     QVGSRAKELTSRLADGLIPDRFKVNDIA"
     CDS             complement(62374..62991)
                     /codon_start=1
                     /gene product="hypothetical protein"
                     /translation="MSLYRNTSTGVDLDSIFTPRVVAAGPVSGFRNLDGQDLNMRYEAY
                     NGISPASPVGYRGPDGQDISLYYATSPTGGPVNFNVKGTATNTTPGGSGSASITFNPNG
                     SINVTTSTAGGDAGFWYSVILPGVGADYDVLVSGRSAGAGTWTGPFDTWTRLDSLLPYT
                     LFVTSSDGTHIRTATGQVRRRSDNVVVCSGPMTWQIDLGIPP"
     CDS             complement(62975..63301)
                     /codon_start=1
                     /gene product="hypothetical protein"
                     /translation="MSNSRIKDSTIGGGIKEEAIASTITMQYDPINPENTTVSFAYKRY
                     LTDSAGNVLPYSDGAYDLITLKLSETLDWDLGDGLTVQDVVQGIRSATDIAHNKRAYPN
                     VPVS"
     CDS             complement(63294..64787)
                     /codon_start=1
                     /product="Endo-N-acetylneuraminidase"
                     /gene product="Tail fiber protein, Peptidase domain"
                     /translation="MSDKTLAQLPLAINASGALLYGVQGGTDVAISAELLQQQMPAQGA
                     NLVYAGPSGPPGALPSFRRLVVNDIPDLSGLYLASTGGNLVGTTINNSTIIGGSISGAT
                     AVFDDNKFTIRDEADTTKQAKWEASGISTGTVRSYTLPNENGTLTLNTADQALTNKSVF
                     LKASGPAGATLRVPHGVPPLSPVNGDIWTTAGGMYARIDGTTIGPFASAQSGYVTSFNT
                     RVGDITLNQTDVTTALGFTPYNPGANSYVLKTGDTMTGPLTGTVFNDGAGSLRAGITAA
                     ANAASAAQSTANGKVSKTGDTITGNLIVTGNVNTATFTMHSAGSGGVVNYQDDTQSVNR
                     FYGSWDNFNWAINSMTDAQTYGGTPLRLSRLTNNLNCDGIITAGGGFGPGSDPRLKDES
                     SLKNVDNALEKVYNLNVKCGKYHDWYNPDGRERVFLMADKAMQESTPEVFQKDVIERGE
                     DRYDGWSADQMIALLTKAVQELTDQVAELRSNLKENKNV"
     CDS             complement(64784..65104)
                     /codon_start=1
                     /gene product="Region of a membrane-bound protein predicted to be"
                     /translation="MTQPVQYNSTSERRVVPLILGAVYQVIPSMGGQYIQLVRMDSRYA
                     YAVGFGNNTADIKVRLKRFPEIVIKIVGYGTEGYALRLTSEDGYVLMLSGDRIRLTNQG
                     DV"
     CDS             complement(65461..66009)
                     /codon_start=1
                     /gene product="hypothetical protein"
                     /translation="MKDIEMLSPEDALALQSVWEAIQGIDLQELEKEKEARKTDVEKLL
                     DNVKLGKALERKFGEKKKIGRPKLHWKTKAKRRRETKSRYYQNTWKPRRQAELVEELTT
                     WQGWYKHITKYWKGEMMGPRQWKEHLWPRLNGKVPVFKRDDTKKGWTLDNVVMYESGTR
                     NILWCPEDLKLAKLNEEHC"
ORIGIN
        1 ccgtgtcctg acgatccccg tccccgtcta tatgtcctat tgctgtctct atgccatgcc
       61 ctagcgccca ttcgtgcatg gcacagcaga gggtgtgtag ctgaatacat gggaagtttt
      121 ctgaatgaag tatgagccat taataaatct cttaggagtt taacgttaaa tgttgtgttc
      181 cataccaaaa gctagttgac gcgtatgggg aaaatgtaga tgatagacac atggaagcga
      241 ggcaccccgc caagcacagg aaggaaagcc ccatgaaaat ctcccttgta aactctgtcc
      301 tctgctacgt tggtagcaat atgcccaacc tgctggacta cattgacgct aacggtaagg
      361 taggggaagg ttctaacgcc tatcgctttg ggatgcgtga ggggcaggaa attagggacg
      421 tgattgcagc tttccccacc ccgaacggta agcgtcagtc ctttgaagtg aaccgcgtgc
      481 aggccctagt gattcgtgat aggattgaat ttgcttatga gattgctagc gacaacgccg
      541 cagatggtga tcgtgatgcg ggccgtatgg ctgtctacta ccgcagcgct atcaagcaca
      601 ttgatgaaca gcttgccaac tgagaaagtg aatctggcct aacgtatggg cttgcccctt
      661 agaggcttag ggggcaataa cgtacgaatg gtacgaagga aggagagaat catgattacg
      721 tttgagaatg gcattgatgc acgcgctcgc gcagtgtttt cccctcaggt cgcacgcttc
      781 cacatgggca atggtgaata tcgctacgtg tgcatcggca ccgactacgg ctatatccat
      841 accagcgggg gagatgttcg cacttggaag agctacagtg gtgcccgtcg gtttcttact
      901 gcctataaca agcgtggatg attctatgtt ccctacaaag agtgatacaa tggagcaggt
      961 gtacagtgtg gcttggtata tcgggttgat tgtcctagct ctaatctcag gtgttacagg
     1021 tgctgtattc atcgttggct ttgccatcgc cattgttcta gacgctgttt cctaaggaga
     1081 aacggaaatg cctcgtttgc atcactccga agtcgaatac ctcatatctg aggctcccac
     1141 ctgccaaggc tgtgatcgtg acacgctcga ctgcatgtgc atggagagct acgaagacct
     1201 ctatcactac gcacctgatg atcgggagta tcttgaatcg gtcgatcagt ccttcgataa
     1261 tgtggacgac gatcacgctg cctacttgca ggcagcctgg gagtttgaat accaacgctc
     1321 gccgctagag gggatctgac atgcttatcg ctgccatcat catcgtgttt ttcattggct
     1381 acctcgctgt gtacaattgg tatctgtttc tagctgtgat tagcaaaacc aaggttagca
     1441 attggctacc ctccgccttg tttggaggaa ctgccctagc cttcctgttc tactacttca
     1501 cctgagacat gctaggctgt taggccttcg caagagggtc taacgtccta ccagttccgg
     1561 tggggaaatg gagaaagaca tgaaacgtat tgctgttgtg ctcgctgtgt tggccctgtc
     1621 tgcttgctct gtacaggaag ctgacaatgg tgatatgctc ccgcaagggg agctgatcgg
     1681 caccatcgag tacgcaaggc tgtataagtt tgacgacgca gcggcaggca atgtctgcta
     1741 cgtcacctac cgttcaggtg ataccgctat ttcctgtgtc cctgctcgtt acgagcgcta
     1801 accgtagaga ggagattgaa atgtgtgaca aagccgaatt gacctttgct gacgtgacgt
     1861 atgtctacat tgacagcagt gtgctgcgct cccttgaatg gaaggctcgg gaatacgata
     1921 tgctgaaggc acgcgaacgc gcagggagcc ttactgatgt ggatcatgcc ggatggcagg
     1981 ctcatgttcg gcatggccgg attgtcgatg ccatcaagct ctatcgaacc ctcaccggaa
     2041 tcgttagcct gaaggagtgc aaagacgctg tgtgcgactg gcgcgatgct aatggctatc
     2101 ggcccgccta tcttcgttaa tgttggctat agccccttcg ctttgaaggg gttatgtcca
     2161 gcaaagttgc tggaaactag gagacgttat gttcctgaca cgctctaaca cacgcatggg
     2221 gctggctctt gctctagcag cgattgatgc ccctcccatg acagagcaag agaaagcaca
     2281 gcagaagagc cgcatagcgg cggaatatgc caagcacaag gctcctgcta tgttttctca
     2341 gggtgatatg ttcaaacaca caatgaggga taagacatga gcagtaacat cgactgggcc
     2401 gagccctgta acattgacca atccaatgac tacccagacg ccaaggctgt ggagcggtgg
     2461 gaatgtgggg aatatgatgg ggcacatgtc cgtcaccccg aggggccgtt tgttcgtttc
     2521 actgatcacg aggctgctat ctctgaactg cgtagcaacc acgagcgagt ggagggggag
     2581 ttggctgctg aggttgagcg gctgcgcaag aatgcagctc gctttgaatg gctttgccag
     2641 agccgccgtg ccgactggag tcagaaaata gacaccgcag tggagaaagg aaatgctagc
     2701 taaatatgcc tcccctcacg tagctgtagt gcatgtaccc gaatgggaag gggagaaagc
     2761 cgtgttccat tacgttacat gcgaagacgg cctagacgac gttgcttaca tggtcgagca
     2821 aggccataag ctgttgggct tctatcctgt ccctatgtcc cttcattaag gagagcacca
     2881 tgtcaatctg cccttgctgt agccagcgtc acgcctctag gtggtatcgt tgtaagtgcg
     2941 gctggattgt ctacctttac caaactgacg atgttgtgtt tcagggtatg tcgtgggcac
     3001 agtgttatga atgggatatg gaattgccgg tgtacgtagt tgctcctaag catgttcgtg
     3061 tcaaggcttg gttgtggtgg gcttctacac gcttgccggt gattgctctt gtgttgtggg
     3121 cttggatttg gtacgcttgc tattcctaat taggagagtg tcatgaaggt acgtgtattc
     3181 agaaaggatg aatccactat tgatgaaatt actgacgtgt ttaaaattga gggacacgac
     3241 aagcctgacg gtatggtggt agtgtggcac aatcgacata ttgtagattt tgagcagttt
     3301 tttgataagg tgctgtaccc catgcgtgaa gtcagcagga ttgacgtagt tagaagttga
     3361 gtgtgtgaaa tataggggct tgtttgacag gctcctatgt tggatacact gccactagat
     3421 ttgacgttaa atgaatgcca gataaactta gatatactag ctgggttcag gaaacgttca
     3481 gggatggggg tgtaatatgg gcaccatgaa gtcacggcaa tgaatcgcca gcttcagcgg
     3541 ccaaggggcc aagcgggttt aacgttaaac actaaaggcg tatggtgaag aggttaacac
     3601 agtgggtttt gaacccacga ttcctaggtt cgattcctag tgcgcctgcc aaatgtacca
     3661 aagctgaacc gcttcacaaa ctaggggttg caaatccccg actcttgatt gatactgtcc
     3721 ctgcaccatt acggtgctac ataaatgagg atacacccgt gactaagctc tcttataccg
     3781 ctgctgaaat tgccgtcctg tcggctttca atgctgacac catgccggac aatgttcgcg
     3841 ccaagctgga cgaattgaac cgcatcacca ctgttctgac cgatgcaaag aatgtgcagg
     3901 aaaatgcaca gacggaaaag ggcaatgctt gggacgccat caaggctgtc gccttcgctg
     3961 tctctgacgc cacctcgacg gcgccggccg ttaaggaaat gatctttaat tcggttatgc
     4021 atgaatacgt tgacgccgat aaggccagtg caaaggcgtc acttaaaagc tacgtatcca
     4081 ctgcccgcaa tatgctcctg aagttggaag gcgctgtcag ccgtcaggtg ctgggcgaag
     4141 cctcttacaa ggctgtgcgt gaactgctgg ctcctgctcc gactgagggt gcagccgtca
     4201 tcaagaagat cactgaacag ttgcgttatg tcgagcgcaa tgctttcaag aagaaagaca
     4261 gtgaagaggc gaaactggcg cttgtcatcc tgaatgagct gctggaaacc acaaccaccc
     4321 tgtataacca gtacaagggc gccaacgact ccgaatccgt cgctgccaat ctgtcccgtg
     4381 aactgcacgc catgaagccg gaagccccga cggctccgac ggaagttgtc atcaatcgcc
     4441 gcagtgaagc agttgctgcc acggcctaac gatttaacgt taaacttaga agccccctta
     4501 accgggggct tttttgtgag cgggaatagc agaaagcctt gcggcctgcc cttgactggg
     4561 atacagtgct tcgctgggct ttctattgtt cctgtagaaa ggagaaacaa atgaaacgtg
     4621 aagctgtgtt taatcatctg gcctactatg ctaacggcta cctcgccctg accacggggc
     4681 ttgtgttcct gctgttgctt ggtggtcctg tcggcaagct gttgggtggc tggatgctgt
     4741 ttgcatctgc cctgtctttc atcggcctta aatggcttaa ataggaaacc tcatgtctat
     4801 ttatactgtg attatcctgc tctgtgcatt gataaatgtg ccttttatgg ttgagggtca
     4861 cgtcgtcaac tggcttagct ttgtcttctg ccttgtattg gcgtggaata gctggcgcat
     4921 ggcccgcatc tatcgttaag gaactgccat gaatcgtgaa caagcaaaac agttgcttcc
     4981 cctcatcaca gcgtttgctg aggggaaaga aattcaattc agaaactacc cacagggaat
     5041 gtggcaccca tctgtagagc cgggatggaa tggtgacgtc gagtatcgca ttaagcctga
     5101 gcctgtagtg gtagagaaat gggccgccat acgtcatcaa gatggtaatc ttttcatgtt
     5161 tgacagcgaa aaagacgcga atatatttgc aaaatcctac atctcggcca cgtatactgt
     5221 attcatgatg cgagggacat atgaacgtta atatcaccac ccatcataaa ccgtcccgct
     5281 gtgctgacag catcaccttg acagatcatt tcgttttgga tagtctgtct ctcatcggag
     5341 atattggagc gcttgcccgg ctccgtattg ttgcgcgtga gcgtgacaaa tacctcatca
     5401 tcaaggccca acaggccaaa gccgcgtaac acctatcccc tgtaaacaca aaggaaatta
     5461 acatgcttga caatatcact ccgcagtctc cccgcatcat cctgattcat ccggctaaca
     5521 attggaaagc cgttctcact ttcaatttca acgcatccgg cggcattgca gcttcgcagg
     5581 gagttatgct gggagctaac gatacctccc gccctgtcag cactggtagc agggctgggt
     5641 ccacgttcac tactacggtc cgtgagattc gccagaatgt cactagtggt gtgtgggagc
     5701 tgggttatct gtgcaatgag gacggcagtc gcctcgaacc tgtcaccggt gatgcatggg
     5761 tggcgctgtg taacacgctg cgcgaaaagc gcactgctgc aaacgtcgca gacacagctg
     5821 ttgaaaccgc acgccagatg ctgcgctctc ttgagactgc cgcgcagact gcacgtcagg
     5881 aagctatcaa cgcacagcga tccttcgacg cagcgctgta aagtttaacg ttaaacaccc
     5941 gtgcccttcg caagaggggc cacggtgata cgctcactga aggctggccg gtatgggtgc
     6001 tggagagtgt atctccgtgc aatgggcacg ttaacagaga cttagagatg actgacaaca
     6061 agagcaacaa gcgagttttc ttcctgcacc agcgtgagac gtgctcctat cgttctatgc
     6121 ttgacttcgg taagccgtgc cgccgggaag atttgcacca agctgagcac actggtggcc
     6181 ggacgattgc ctacagctac gatgagaatg gtgtcaccta cgcaattgca aaggtgaatg
     6241 ataaggatcg ttacgtcaag gcaactggtc gcaaagtgag tggcgaccgt ctcgctgctg
     6301 gtggtaagga cgttggctac taccccggta gtgttgacaa attccgggcc atcatggacg
     6361 ctgacttcgc tgttaatcag cgctaaagga aacaacatgc actacgctaa gcgagttgta
     6421 acaggactgt tggctggcat cctcattagc tgtggcgtag ctgctatggc agacaacgcg
     6481 gagccagcca gttacgtgga aggacataag aatgacacca cttactatct gtatgatgtg
     6541 caagatagct gtgagaaagg caactatcta gctctgaaat acagagacga cggtgatgat
     6601 aatacttatg gatgttggac actgaaccag cagaattcta cccttgaatt gtggtggcct
     6661 gaccgtacta gtacagtatt ggtctatagt gacctcctct cacgagagaa ttctcaggag
     6721 gagtaagggc tattagaaat acttttcttt tcttttgtaa ggagtaacta taactatgag
     6781 caacaccatc accgctgacg ccatctatcg caactcgtcg aagtattccc tgcgctttga
     6841 tgcactgcat ccgggtagca tgttccgcat tgaccaagag cgtagtcgtg gtatgtacaa
     6901 gagcgatgac gctcgcatct atgtgaagga ccgtgaaggt ttctttgctg aggaagttgg
     6961 tactggtaag ggctgctgct tgatgcctaa cgatatggtg atgcctgtca tcttggttaa
     7021 gcgcaagtaa tatacaaagt aacaggggta gcaatagggc tgcccctccc caattgttta
     7081 acgttaaagg atatgtatga ccgcatccac taagccactg gctccaactg agcctcctaa
     7141 gaaacaggag aagccgaagg aagcaaagct tgctccagca gcaacagttg gtaagaattc
     7201 tctactgcct gtgtttgtgt atggcagttt gaagaagggc tatcaacttc atgatcattt
     7261 cctgaagaac cagatgttta ttggcaacgc cacgatcaag ggctattcct tgattagctt
     7321 gggccagtac cctgcgctga ttcaggtgga tgacgacagc tacagcgtgg ctggtgaata
     7381 ctatcttgtg tctcaggaag tattcgataa gctcaaagcg atggaagaaa aggtgggata
     7441 caccactgag aaagtggatg gtaatttcac tgctgaccag cgcatcgcag gctgtaagga
     7501 tgctaagttc aaggcccatg cttgggtgtt tgctggcatt caagtaggca cagctagttg
     7561 ggcaaccact aactaccaag gtgcggactg gctttatgta gacttcaccg aacctaacga
     7621 cacggaataa caggagtata cgaatatgat ttttaccaag gcccaatggg ctatcaacca
     7681 gcgccaatct gaagaagcaa ccctgtcctc ctttgaggct atcaggaata acttcatgcg
     7741 gggcactgtt ggtaaggcta tccgcccgtg gtttgttgta gacttcacca agattctccc
     7801 gaccgaagcc accatgtttg gctttgaaat tgagacaggt tttggtactg ttgctgctca
     7861 gcaggaaact atgcagtggc tgtgggataa cacggactat gtgactgctg acatggaagg
     7921 ttgcggtgaa cgacccactg agattacttt ccctcctctc actctcgccg aactcgatga
     7981 ggacaatcag ttgaagcagt ggcttgcata taacgcagcg cttcctgttt ctcgacaggc
     8041 taagttcaac actgtcacca cacgtactcc tcgtggtggc gtcgttggca cccacgtcaa
     8101 catctccact gccgcatatc gacaagcaat tcctgtggtc cgggcggaag tggcgaacac
     8161 tctggctcgc ttctttggca atcttgatgc tgaccgccgt ttgcatctgt atgggcgaca
     8221 gccctacact gaaggtgtag cccagcgacg aggtggcaac ggtgatgctg ctgatcgcat
     8281 tgaattcaag atgttccatt ccaccactca tatcgagcag ttcaacaact actgcaaggt
     8341 agctaagcga ctggcggaaa tcattgatag tctggttgct aacccgcagc agcaattgaa
     8401 cgtagccgcc accttcgact atctcacgat cgatttggat ggtcggtctg taattgctgc
     8461 tgacaactct gcccagtatc ccgaggcgtg gcggaatggc tatcagaata tgcggactca
     8521 ggtagcagcg taagaaatta gcaggcgtgg tatattgata gtgccctgct cttccacggc
     8581 agagatgcga gtttgattct cgtcgcctgc tccaacaact tgggtctata gcacaactgg
     8641 atagtgccac ggatttctac tccgttggtt gggggttcga gtccctctag gcccaccacg
     8701 tttaacgtta aacaaatcag gaagaatatc tgatggactt gtacgttgta atgaatgaga
     8761 gctgcaccaa gttgtatgga gtgtactcag acattgatga ggctcgatcc cgtaccgggt
     8821 acggcgcaac agatgctatc attatcatct acactccagc agatagacca cccattgatc
     8881 caaaaggaga agagtaatat gtgtgtagca gcagtcgtcc caccgggtaa gcgacttagt
     8941 gaagatgtac tacgtgcaat gcaccaaagc aatcgtgata gctggggctt tggtttctgg
     9001 actccgtatg caacgcctaa tcctccgggt agcacacggc cagagggttt cttgattacg
     9061 gttaagaaca ccactacttc cgacgatatg gtggagtctt acgacaaggc tcttaagatt
     9121 gaaggacgta acgaaaagcc ccatctcgtt cacttccgta tccgtacctc gggtctggtg
     9181 aatcacgtca atgctcatcc gtttaacatt aaaggtgggc tcctcatcca caacggaatg
     9241 ctcgacggtc acgatggtgg caactacagt gacacctact atttctccaa ggtgtttggc
     9301 gatcacttgc ctaagggcat tacgccagag cagaaagagt ttctcggcaa gcttgtagga
     9361 agctacaaca aaatcgctgt gctccacgat gatggctcca ctactattgt caatgaggac
     9421 aagggctcct accttgacga tggcgtgtgg gttagtaaca ccggatggaa gcacaatctt
     9481 aaacgttaaa ccataggaat acagacatga ttattgatcc gaaagcaacc aaggtaaacc
     9541 cccagtacgc tcgtaacttt gcgatgcaaa cgggggtgtt gcaatactcc gactacaatg
     9601 ccactggagt gaagaaggca ctcgatcttc ttccgcaggc tattaagaaa tatggtgaga
     9661 tgattctcgc tggcaatctt agtaagggta ctcgtccttg ggagctggtg gatgtaacct
     9721 ctggccttga tccggacagc gtgtgggttg ggctggaatg ggagactggc tttgtcagcc
     9781 gtcaggaata tcagggtgtt gtccagtaca tgtggcagac tcaccacaat tgggcagtgg
     9841 acgatgaagg tattggtccc tatcgtggag agttcacttt ccctccgatt gaactgaaca
     9901 agttcacggc aggtgagagc atgatggatg acatgcgtaa gttcatggct gagaagaaca
     9961 tcatcacccc aacttgctac actcagatca tcaactccgc cagtggtaag ccttacactc
    10021 gtaagcagga tgctcgtgag ggctggggta tgcacgtcaa catcagtgtg cccggtgctc
    10081 gtgacaatga attgaagtgg aatttcctcg gtgaagttgt ccgacacatc ttccagtatt
    10141 tgttggatgg tgaagacgac gataacattc tgatcccgtt gttcggtcgt gatccctacg
    10201 gctggatgta tcgtcgtcag aatgggggag agatgcgctg gcatgagttc aagttgttcc
    10261 gtactcctgc ttccgatgag gaagttgaac gcatccgtat ggtcactact cgtctcgctg
    10321 agatgatgca cgacatcgtg gacaaccccg gcgactatta cactcttccg gaaaagggct
    10381 ggagccatgc aactatcggg cgtcccactg cggagaacat gcgtgactac ctgctcggag
    10441 acgtggaact tctggagttg actagctctg ttcaggtgta ccacaatacc gacttcaacc
    10501 gtctgttcaa ataaggaaac aacatgattc tgattcgtaa gttccagccc tctgacggcg
    10561 cgtctgcttt gcgtcaggct ttgcgtgatg cagggcatga gtgtaagttc acggataaga
    10621 gcgcctttcg tctgcctcat ctgatcctca actggggtgg tgaagatgat ccggttgcac
    10681 ctaacggtcg catcctcaac actcaggctg ctcgtcgtgt ggctatgaat aagacgctgg
    10741 cattcttggc gttgcaggca gctaacgtta gcatcccgaa gttcttcacg gatgctgctg
    10801 cggctgctga attccgtgct acgttgtctg ctcgtagcaa ccccatcatt cttgcacgtc
    10861 gtactgcaac tggtcagggc ggtgaaggta tcaccatcgt ccgcatgggt gatgatgttc
    10921 ccactggcaa ccagctctac acccagtaca tccgtaagta tgctgagtat cgttgccatg
    10981 ttgtgatggg ccgtggtatt gtggttcagc agaagcgtgc tcgttcggat gcagagatga
    11041 ctgcggatca gcagttgatt cgtaactctg ctaatggctg ggtgttctgc actgatgccg
    11101 tggatagcta cgccgatgca gtgaaggtgc tggctgagca ggctgctgat gcactgaagc
    11161 tggacgttgc tgccatcgac attatccgtg gccgtgacaa caacctgtac gttctggaag
    11221 ctaacaccaa gcccggcttg gatagcccca ctgtactgag tgcttacgtc aatgcactga
    11281 gccgactcca tccgtaagga ggatgtatgt ctaagcgtaa catgtatgaa cagccctctc
    11341 tccctgaggg ctacttcttt cgagtgagtg agtctactcg ctggtacaac caagttgatg
    11401 tagctataat gcgcaagggg tggctcttta acaggcatgt cattgattct acatgcccgg
    11461 ctaattcaca tagcatcgcc tacaccatga atgatctgaa gaatggctgg gaagagaggc
    11521 agaggcgagc aaaactgctg ggtgattacc cacctaagaa actgggagat acgtgatggc
    11581 tgctgaggta cgatacacca gctataagtg tgtgtttgtt ttgtatcatg actccgcgaa
    11641 ggtgtatgct acgcttcaat gccccatcga caagctcgat gcattcctag aggaactgat
    11701 ggggatgaag tggaaggatg cattcttctg cgaagtgcat ggcactaggc ctgatggtag
    11761 tgtggatgtt atccgtggtg acattagtgt tactgagcct cgtggtagtt gcagcatccg
    11821 acacaccact atcattagcc ccggtactac cattgctaag aagttagcag aggcatctgc
    11881 tgaatacatc cgcattgaga ctgagcgtag agaactggct gctaagaaag cagccgctag
    11941 gcccaaggtt cctggtgctc cagctacgcc atcgggaagt aacgtggtga gcttggctga
    12001 tgcaaagaaa gcattgcaag agaagcgaga agcagcggca gtagttgctg ccccaatcaa
    12061 ttatgacttc ttccctgagg tgaaggggat tcattattct gtagaggatt tcaaatgacc
    12121 atgatcgcaa gcatgggcct gcggtattgc tctgagtatc ttaccaatgc actgatggtg
    12181 tatgagggcc gggctgctca gttgttggaa gtacaggaag agcattgcac aatccgtttc
    12241 cttgacgggc gttctcctag cagtgctcgt gctcctcata gctacttcac tggctggcgt
    12301 gtgttcgcct accctgagct gggctaccgt cgagtaggca atgttgtcta ccatgtgcat
    12361 cgtcaacaga ctgcatatcg tgggctgcgt gccaacattc tctcgtttga gaactcccct
    12421 ctcagcgctc tactcactca ctccgaacgg tttgaggggc gtgttcttcc caacacttct
    12481 cagcgtttgt ccgctgtcct cactcccacc tatgacacta gcacccagct tgacgagctg
    12541 attgctggta ctctcagtgg tgtggttcct aatcaacaca tctgtatcga gccgtcgctc
    12601 actgacgaca cttacattat cctgtatcgg accaagatca tcggtcacat ggatcgtagt
    12661 aagaatttcc acatcaacaa tccggcactg ctcgctgaag tccgggctgc cttcacggag
    12721 taactatgaa tctcacccct ctcgcagagt tccttcgcgg agcacaggct ggtcgcagtc
    12781 aggcagcaca gcgggcaacg tcacgttacg ctgaccccgg ccagaagatt ggcattgagt
    12841 ttgagattga agactggaac ggcggtggtt tcactgacca ctgggatacg cacagcgatg
    12901 cctctctccg caacggcatt gagtttgtgt tcactcgcgg taagatgggc actgaagtag
    12961 agaatgccct tgacttgttc gcccggactg cgcgtaacac cagcttctct atcagtgaac
    13021 gtacctccac tcacatccac atggatatgg gtgatggtca gcgagtgatt gatgtgcgta
    13081 agatgtttgt tctcacgtac atgattgagc ctgcgatgtt ccgcatggca gatgagaatc
    13141 gcaagtggtg tagttattgc cagcctctca ctgacatgca gcagggacgc atcaacagta
    13201 tcctcacagc cactaatgct agtgcgttgg tggaagcatt ccaaggcagt cggcatcaag
    13261 ataagtatta tgcattcaac cttgcatcat tgaaccgtca ttgcactatc gagttccgct
    13321 acttcccggg ttacagtgac atgactacag tggataagtg gatcaacttg gtgcaggaag
    13381 ttaagctcgc tgctgcttcc gttgacacga tggaagaact gctgtctatt ggtatggaca
    13441 gtgagcgtat ggctagcttc ctgcgtgagc gtatgccacg gtcagtggct agtggtttgc
    13501 tgggaatgct tgacagtcat gacagcacca agcgtgcctc gtatctgaat gctatcctcg
    13561 ctacctctga cattcccacg gctagtttgc accagcgttt gcagcaggtg cagccgggca
    13621 gtgctgctgc tcgtatgctt acggctctgt ttggtatgcg cttcgatgcc aacagccagc
    13681 gtactgctgt actgcgtagt gttctcaatg gtcgcaccct taacccggaa gacctgaacg
    13741 cattgcgtac catcgttgga cagatggaca gtggtgctga gtttgaaacc ctaatcgccg
    13801 acttcatcaa cggcaacaac aactaattta acgttaaagg aataccttat gtgcggaatc
    13861 cacggcatca tcaactcgaa gctcagctac tccaagcctg cttgtgattt cattcgccag
    13921 tcttttgtgg cgggcagtct gcgtggcatg gatagtagtg gtctgttcca gattggtgcg
    13981 acgcagaagt ctgtgttcct gcacaaagat gcggtgcatg gtagtgactt cattcagcaa
    14041 gcaaaggctg aggcaatcat tcgtgacgct gacacctccc tgttcactgt ctgccatgtg
    14101 cgggctaaga ctcagggtgc agtgaacgca gacaacgctc atccgttcgt tggctggact
    14161 gagaagaacg agcgagtgat tggtgttcac aatggtagcc tcaccaactg gaagagtcag
    14221 ccgggcggta acgattatga agtagacagt gcatgggcta tccagcagat cgctgagcat
    14281 ggtcacgctg cattcccgaa gttgcagggt gcgttctcca tcgtgtattg ggatgaagag
    14341 tccccacgta agatcaactt cgttcgtaac tcgcagcgcc cgatgcactt cctgttcagc
    14401 aaggatggca cgagcatggt gtttgccagc gagccgggca tgttgttctg gattgctagt
    14461 cgtgctggct tccagcatga cggcaaggtg agggagctgc cggttgatac cgtcgtcacc
    14521 ttcgatacct cgggtgctaa gctgacgtgg gaaaccacca aggttaaggc tgcacctgtc
    14581 tctacttacg gtggctctca ttactctggc aatcgtagct actacggtga cagtgactgg
    14641 ggtgactatc gtaatgacta cggtcggggc ggtgactacg ttcgctctga gaaggggtca
    14701 gactatcgtc cacctgagat ggtgattgca ctcgggcggt ggcaggctgt gcttgccggt
    14761 gctgcaattc cggaaggcaa ctccacccgt gtaactaacg ttcgtccact ggttaacact
    14821 cgcccctcct gtgaggtggg ggctgcttgc gacgctccct ttctcacaga cagcctcgat
    14881 gacgaagaag cccttggcga cgacacgttc gccttcacgt cggacttcaa gttccccacc
    14941 aacctcatcc ctcctcgcaa gtttcttaag gctactgacg gggaaataac tcgcgctcaa
    15001 accagcaaga tttacgctag cttggctatg gtggagtggg aaacttacgg aactaagaac
    15061 aagattctgt atggcaccgc gaaggacagc gacactgagc ttgattatga tgtgatcatg
    15121 gttgatgtgg ataagaacgc agcagatcgt gtgcttgata ctgtacagcc caccatcatc
    15181 atcggtcagg acactgacgg aactctagtt gtgcatcgtc tgactaagaa gatgcgtgaa
    15241 ttcatgacca cctaagggat aagaatgtga agaccatctt taaagaaggt gatgttgttg
    15301 tgcttaagag tggaggcagg cactggactc ttgatagtat tctccttaac acagaacgtc
    15361 cttatgaagt gtaccgactt gtaaccatgt ccgaaggtgg taagatggag gagcttttcg
    15421 ttaagccctc ctctgtcaac cacatctaaa cttaaggaac aataatgaac aaagataatg
    15481 caaaggacta cctcccgctg gtgcaagcgc tggctgatgg gaaggtgatt cagtggcgca
    15541 accatgctgg cagttgggag gacagtgatg aactgtccga cctgtggact cccgaccgct
    15601 accgcatcaa gcctgagccg gaggaactat gggcatggta tgatgctggc ggtacacgcc
    15661 tgttcgtagg ttctctggaa ggggcagaag cgtggcgcaa tcgcaactct tctccctact
    15721 acaccgtgaa gcgtttcgtt gaggtgaagt aatgaaactt ctctgccgta ttggatggca
    15781 cgactggaag cattggcaag aagtaggtag caaacttatc tatagaagta ttagaggagt
    15841 agatagagta gttggtatgg tgtacgacta cacgcgaaca tgtaaatgct gcaggcaagt
    15901 agagcatcgt accaaccgca tatattaagg agaactatga cccctcgtga tgatgtcatc
    15961 ctgagctaca gtggtattga ggatggcgta gtgctgtcct ctcaggactg ccctcgttgc
    16021 atgggtggtc aggacaagga acgttcacta tctgtaggaa agaacgacgg ctttttatgg
    16081 tggcgttgtc atcgttcaag ctgtgggttt agaggtggac tgagagaggg tggaggttcg
    16141 tttaacgggc cttcatcttc acgagtaaga acagcccgca agtatgagac acaacgactg
    16201 cctgatgaag tggcattaat gctagctgaa cagctatctg taccccctga aactttcagt
    16261 gagaatgggt ggtcatacac acccgactat gatggtaggg ggccgcgagt tattattccc
    16321 atccgtgacc cacacggtat aaggcggggt atggtgttcc gttcctactg gggcgacaag
    16381 cccaaggctc ttaatgaaat cttccctgac actggggaat ctattgcatg gatgagagct
    16441 agtaagtatg gtagggtagt agtagtggta gaagacttgc cctctgcaca tcgcctcatg
    16501 tgtgcaggag tggatgctct agctttgctg ggcactacga tcaacgaggc acgagcagtg
    16561 gagattagga gtgcaggatt cactaaggct attgtctgtc tagacaatga cgccactgac
    16621 caagcggtca taagtatcct acgtctgcct agcttcacat cattgtttaa cgttaaagct
    16681 ttggagagtg aggacgtgaa ggacatggat gatgcgagct ttacgaagtt cgtcagtgag
    16741 gttagggcta tggcataagg agaagattga aagacaagaa gctaaagaag attgtattca
    16801 gctacgctag tgagacttgc cctactgttg acagttggtt cgactatctc attgacgagc
    16861 ttgtagaata ctgtggtgaa gattcagccg aatcaatcac acagatggta gatgaatgca
    16921 gagagaaagt taaagctgat gggaccatcc tattgcgtga cgctatgtat gctatggcag
    16981 cagacatggc tgatgtgcag gatgaagttg atcgcctgaa gagtgtgatc aatggagact
    17041 aagattcttg gggcagctat ggctgctcgt agtacatacg atctagtctc agaacacctt
    17101 gttgataagg actacagcaa ggagtatcag cttgtaaaga aagcagtcgg tgattattac
    17161 gagcgtgatc ctaacgcaac cagcgtagac catgagcttc tcatcggttt gattgaaggg
    17221 tccactagta ataagaaaca tcaagagagg ttcgcctctt acatccgtga agcacaggca
    17281 catggaacta gtgctagcaa cgtggatgaa ctgatcattc agggtaagaa gattgctgta
    17341 ggccagaaga ttgcaatggc catgatcaat cacactgatc ctaatgaact gattgctgaa
    17401 tatcaaaagc tagatggcat ctctacgctt gctgacttga acgtcaaggg cattgagata
    17461 ctggacagta caaactttgc agatgtattc accaaacgta aggatggtag tgatctacta
    17521 aaggtttatc ctttagctct gaacaacttc cttaaagggg gagtaggacc gggccatcac
    17581 attgtaacgt tcgctcgtcc cgagatgggt aagacagcat tcaatctcac gattgcttgt
    17641 ggctttgcta atcaaggtgc gaagggtatc tacttcctca atgaagatag actagaggat
    17701 gtgtatgctc gtgctgtaag ctgtctcact ggtgctcctg atgaagttgt tgcacaggac
    17761 attgctaagt gggaagagat tgccatgcgt cgaggccttg gcaacatcat gtttgtttct
    17821 cttgctccgg gtagtccgtc ggacattgag aagtttgtaa tgcagtatga acctaagtgg
    17881 attattgttg accagcttcg taatctccag atgaaggaga ctaacaaggt gttgcagcta
    17941 gagtatgcta cgtctgctct gcgtaacatt ggtaagaagc atggcatcat tgttgtctcc
    18001 actacacagg caggtgatag tgcagagggt aagcgcatcc tagacatggg tgacattgac
    18061 ttctctaaca ctggtgttcc tgcacaggct gatgttcttc tcggcatcgg ggcttcaaga
    18121 gaggacgacg agaagggaga gcgttatgtt tcaatctgta agaacaagag aggtggtgga
    18181 catggacagg ttccattgaa actactggct cacatttccc gctataggga ttatcagtcc
    18241 aactaatcgg gggcgttcag cccccttcaa atcaagggta agctatgtta caacttctga
    18301 tgcaccacgt aggtcgaacc gacctcacgg gtattcgcaa ctgtcacatc cccggacttc
    18361 attcgatcat gctccacgat caagaaggca accgtgttcg cttgtatgtg acgcagaaca
    18421 ttgacacgca tgctaactac gtccgcacta atcagtccat gattgatgaa gattctgact
    18481 tcgacgatga gcaggagttg gaactcgaac gagcttctac ccaccgcaac atgaaccttg
    18541 gattccatgg tcatcgtact gaggtgaggc tccatgctct gactggtata ttgcacaaca
    18601 tcactgctca ggttgaacag cttgatgaca ccaatgaatt ccgtggctat ctccgctgct
    18661 ataattatgt cagccctatt gtagatcctg ccaactcagg tatcttcatt caggacgggc
    18721 ggtatcgtgt agttgatacg gagattaaag aactcattca ggatcagtac gtaatccttc
    18781 ctcccaccac tttgcatact gtccactgcg ataacaatac gtcgtggctg gtgtacgagc
    18841 gtggtgcctc tagtgaagaa gaggtctcta cattcttctc ttataatcca catgtactcc
    18901 cgccgtcttc tgagatgtat cagcccatgt cttctgacga atgtgctgtg ctcatcgcac
    18961 gagtgattgc tttgtacaat caggagcagc aggcagccat tgctcatgcc caagcagaag
    19021 ctcgtcagga gaaagcagat gcagcccttg cagaaattca agaagctatg ctggaagggg
    19081 ctgctactat cgtcccctct agaattgcct ccactgctca gcttcgtttg tatcagaaag
    19141 ctataggttt caacaagtcc tttgtgatgc agtctgttca cggagctatc actgacttga
    19201 tgtacgtgaa ctggtgcgag ttcgttaacc gaccgggacg tcgtgtgtct gatccagagt
    19261 ttgctgctgc attctttggc gctaagatgg cgcatcttat tcggcttagc ccagcgctaa
    19321 tggagtctcc ggttgctgag acaccatcca ctctgcaaac ctatgagcaa ctgcttgaat
    19381 cccagcgagt tgctacagca gatcgtgctc gtagacgagc gcaggaagcc atggctagta
    19441 tggctagtat ggctaccgcg tataatacat ggggtagtgc agatgatgta gctcagggtt
    19501 tcgtcagtaa cgttccgcgt cccacttaat ttctaggagt aacacatgac taccgcaatc
    19561 aagaacaaga acatcaagta cctgtctgcc cgtgagcgta gccgcttcta tgccctgctt
    19621 aagattgata gtaagcgacg taccgacagt gacacggagg agcttgtaga gctggagatg
    19681 aaggctgagc gtgcatctga acgtgagaac gctgtatcct ctaagcgtca ctgggatgaa
    19741 tgatgcgtaa ggacgacaac ctgctactgg cggccggagt tccggtcgcc tttagggaca
    19801 agattaaatt cacctaccca actgggagca gctacacctg caaccctcca gtcacagaca
    19861 cagacgtaga cttctatgta ctgatgcgta atttccatga agaggcgcag cttgaataca
    19921 accgtcagat tcagtctgac ttcagttatg ttctaaacaa tcttcgtcct gccgcgcctc
    19981 tacttagtaa tgctgtaagg ctcagtgaga ttagatccta tctggtgtcc gaaggatgga
    20041 gtgaatgtct tagtgaacag ggccgccacg cctacgcaaa cactccgggc catcaagaaa
    20101 catgggaagc tttccgtaga ggagacttca acatgatcgt ggttgtggat gaggatcact
    20161 tctatcgctg tgctgctgcc actgaattgt gtaaggcaga gaatgctttg agcaaagata
    20221 gacgcattga gattcatact aaggtgcata tcaatcccgg caaacacatc ccgtatccct
    20281 ccaattatgc gacctcatcc gttgtccaac acctaagagc acataaacta tggtagtctc
    20341 aatcaaactg gctgtaactg ggagctgctt cttctatgag ggtggctcct ccactgatag
    20401 tttctctgac tggtatgcga aggctcttga caagtatcct cacaagaaga agtacactcc
    20461 taccctgcga gtagttgtag atcgtaaggt gctggaagct attcgagatg acgcatacaa
    20521 cctccgcatc ttccccgagt tcagcaaaga gtctgagctt gggtatgatg aggatggtca
    20581 gtggtggtgg ggtgacggta atgaagaggg agatacagtt gccctctacc ccgaagacta
    20641 tgctgagttc cttatcactg ctgttaatgt agtgatgggg taccagtcct ttaagcgagc
    20701 gttggtgcag gagattaagg tatgactatg cagcaggttg acgaggtgaa gggggatgta
    20761 cggtcgcagt ttgaggcgtg ggcgaagtca aacaactaca gcagtttgaa gtggcctgat
    20821 ggtgcatacg cagaagatgc aatgcagctt gcgtggaggg catggcagta cctcaccgcc
    20881 catcaggagg gagataaagt atgaagatgt ttctgatggc actggttatg ctgggcatga
    20941 cgggctgtgt gtacgttgct acctctgagc agtgggagat taacaaagct atctctgctt
    21001 gtaatggatt ggagagggtg agcaggattg agagaggaaa catgttgtct gaccaagcgg
    21061 ggctcactgt gatgtgcgtt gatggcacac gctacaagat tcctcccact ccttaaggtg
    21121 atgttcacat atctagtgta taataaagct cttagctttt aatgcttctc taaaataaat
    21181 acattaagta caaaggtaca aggagataca atgggtatta agaaagtttg gactaccatg
    21241 actggtcact ggcatggaga ggaagtacac gataaggaaa tcctagctaa gtatgtgttg
    21301 tacactttgg ctatggcctt tctgcttgga tttgttgtga acgcaccgtc gtgccacaag
    21361 cagccaactc ccagtcacat ccagactagt ggaagttaac agcagagcca cattcatagg
    21421 atgggctaca ggcgacggca ctgtcagagc tatgctcttg actcagggtg ctaccattgt
    21481 cagtgataga gtgattgcta tcacttacga cagtggtaag ccagtagcaa ttagaacaga
    21541 gaaagaaacc taccatgtct aaggagaatg ggatgctaac cgtagttaag tatcaggctg
    21601 attggtgcac tgcatgtaag gcactggagc ctgcactgaa taagctggaa gatgatggcc
    21661 tgattgatgt tgtgtatgtt aacgttgaga ctgatgcggc ccaagctgtt aaagctaacg
    21721 ttcgatccct ccccaccttg attgtctata gtaagatgga cgatgatggt gtagagtata
    21781 tggatgagct ggctcgtggc agtacgattg acgtggtgaa taaactactg gaggcttgaa
    21841 catgattgtg cgaaactgta aggcaacaga gattagtcgc tcagctagca cagtctattt
    21901 caaactgcac ttctcagaca tgcatgtctg gtccatgcct gtaaaggaat gggatacgtt
    21961 taacgttaaa gaggaggact aattaacact gaccttccta tctttgtagg gccacaaggg
    22021 ctagacattt ataggcgaat gaacttcgtc tctctagact ttgaaacaac caaccttgaa
    22081 aaaggatcgg cgctcaacaa agacaatgac attgtgcttg cgtgctggac tgtcaacaag
    22141 ggcggtcaag aaattaaacg tcgtcatgtg tggggcgacg agcttcaaat gcaagcacta
    22201 ctagatgaca ttgaggatgc tgagttcctc atcgcacaca acgcaaagtt tgaattgcag
    22261 tggctggaaa gatgtggtct tgacctgtac gatacgctag tgtgggacac catgctaggt
    22321 gagtgggtga tccacggtaa taagaaggtg ccattcaatc ttgatgctac gtctaagcga
    22381 tacaacctag acggtaaggt tcctctcgga gctatgtgta ttaagatggg agttcctaca
    22441 caggacattc ctatgagctg gctccagcct tattgctatc aggacgtaga catctgtacc
    22501 aacctgttct actcacagct taagcagatg gaagagatga acctcctcca ccttatgctg
    22561 gtgagatgtc tcacttgttc tgcacttgca cacatcgagc ttcaagggtg tgagcttgac
    22621 gcagctaagg tgaggggtga gtacgagaaa gctgtagctg agatggcaga gctagaggtt
    22681 aagctgtcac agatggcagg ctctatcaat ctcggtagtg gcaagcagct tggctctttc
    22741 ctgtttgaga agctcaactt cactatccct aaggatcaca agggtaagcc cttgctcacg
    22801 gagaagggag catacaaaac tgacaaggct acgattgcaa agctcaaagc tacaacgcca
    22861 gagcagcagg agttccttga cagctacgtt cgattcaatc aactcgatgc actggtcagt
    22921 aagaaccttg cattctttaa tggagtggtg gaaaactatg acagtacatt ctatggtgtc
    22981 ttcaatcagg cacagacagg cacacaccgg ttgtcctctt ccggcaggaa gcttaagttt
    23041 cccaatgaaa agaaagagaa aggagcccag ctacagaatc tacctcgtca gtacaaaagt
    23101 ctgttcacag caatcgacga tgactatctg attggtgagg ctgacggtgc tcagctagag
    23161 ttccgtgtag cagcagagct tggtgatgac aaggtagcta agcaagagat tgtagatgga
    23221 gcagacattc actctgtcac ttcgcaggtt atgattgatg caggtcatcc agacttcaag
    23281 ggtaagactg tgaaggaagg acgacagaat gccaaggccc ataccttcgc tcctatgtat
    23341 ggaggaatgg gcaagctacc tgctgagcaa gagtatgctg agttcttcaa gaagaagtat
    23401 cacggcatcg caggcacaca acgtaactgg tgtatgtctg tgttgggtaa gggatggttc
    23461 actactccct atggtatgag attctattgg ccgggtacaa agatgagccg gagtgggtac
    23521 attgaaaaca ccaccgccat ctccaactac cccatccaag gatttgcaac aggtgaaatc
    23581 attcctattg ctctcgtgtg tttctggcac aggtctcgtc atctagacat caccatttgg
    23641 aacaccatcc atgacagttt ggtgagcaga gtacacaagg attgtgtcga gcagtacatg
    23701 cagttgagta agcagtgtct gacggaagat gtttacaagt tcctgagtga cgtgtataat
    23761 taccagttct ctgttcccct tggtgttggt gttaaggtgg ctaagaattg gggtgcttca
    23821 aaagaagaac atgtatggtc tgtctggccc gatggtcgag agacatacga aaagaaagac
    23881 tgataggaga aattaattaa tggcaaagat tgtaggtcag ctcactgata ttgttactaa
    23941 gcagttccgc aacggcggcg aagccgttta cattgtggtg aatggcactg agtataagtt
    24001 tggtaagttc gctccgcgag gattcagcaa gggtgactac gttgagtttg aagcagtgag
    24061 taagccgaat ggtgcttacg aaaactgggc cgcagactat aagactctgc gtaagagtga
    24121 tgcatctgcc gcaggtaaca gcaatccgga accgatcccg cagcgtggtg ctgctcctgc
    24181 tcgtggtggc tacagtccca ctggtaacga tgagcgtcag gaaattatca gcaagcaggc
    24241 agcattgaac accggctaca atatcttcaa gacgctggtt gatcttggtg ctatcgttcc
    24301 tccggccgct gtcaagaaga atggcttgta tgatttctac aaggtggcct tcctcgaaga
    24361 agcagctaag tgctacaagc tgtccactgg taaggtgtgg gatattaatc cggctgatga
    24421 caccgaggtt gttgacgact ttgatgaggg cactgttgaa ggagataccg catggtaagt
    24481 gagtgtgttg gtggtttcat tgacaacggt tttggcgaag gctaactaaa tctgagaggg
    24541 gcttcttaac gggagcccct tattcgttta acgttaaagg agatacgatg tttaaggtcg
    24601 gtgataaagt aaagcgagat agtggtagtt actgtggtat ggaacgtggg cattctgatg
    24661 tagttgtagg gattgatcac ggactctttt ctcagactct tactctagct acatatgggg
    24721 aagggcatga ctctaagaat tttgcactag ttaaagacgc ttctcctttg tctcagcaga
    24781 ctggtggaca gcactacaag ggaatgaaga ttcagcctgt tgaattcatc cacgctaatg
    24841 gccttggctt catggaaggt aacgttgtca aatacattgc acgctggcag ttgaagaatg
    24901 gactggagga tttggagaag gctaagcatt acattgagtt gcttattgaa ctggagaaga
    24961 ataaaaaatg agtcgtgatc tagcactagc tattgctaaa caatatgcga aagagcattc
    25021 tccttcgtat tactcggaac ctttcactcc tcatgagtgg gttgtcgagg caattgaata
    25081 tgctctagag atggggtatt gcaaaggact aaatactaac gaggaggcta atgctactca
    25141 ccccaactga gcactacatt gtagaatacc cacaagcact gaaggctgtg gaagagcagg
    25201 agaaaatcct gtggtttgag cgagagatta atgtggagaa ggatgttcag tccatccgta
    25261 ctgagatgac tgagagtgag cagcatggag ttatcaccac ccttaagctc ttcactaagt
    25321 atgagctgat tgttggagat gactactggc agcagctagc cactcgcatt aagaagcctg
    25381 cctgcattgg acgtatgtgt tctctcttcc agtatgtgga gaaaggaatc catgctccgt
    25441 tctatagcaa catcaacaac gcactgggac ttggtaatga aaagttctac tctgaatacg
    25501 tcaacgatcc tgtgctggct gagcgtattg ctttcctaga agacaaggct aagggcaacc
    25561 ttgacgactt cctcactgtg cttgctctca ctgagggtgc agtgttgtat agtagcttcg
    25621 ctttcctgaa gcacttccag agtcagggta agaacaagat catgaacatc gttagaggta
    25681 ttaacttctc tgttcgtgat gagagtcttc actcttcagc tagtagctgg ctctatcgtc
    25741 agcttgcaga ggaaggtggg gtagacaatc agaacaatgt acctgtcatt gctgaagctg
    25801 ttcgacagca tgagcatcag attgtagata agatttttga gaagggacca gtggagggaa
    25861 tcactgctac gcagatgaag aacttcgttg acagtcgtat tgatgttgtt cttaagaatc
    25921 taggctacag tgctatgtac aatccatccc acaatccaat cgctgattgg ttctataaga
    25981 gcatcaacga ctacgccatg aatgatttct ttactggcac tggtcgtgag tacattcgag
    26041 gcagaagcgc agaggagttt atgtaatgca ggttgaacta gtagaccata tgggcacaga
    26101 cctttctgtt gtgaacgcag cgcgagttag ttttgctaag gaaagcaagg agttcagcag
    26161 taatgatgaa cgactgatca actacctagc acgagagaag catgtccttc ctttccggca
    26221 ccctcagatt accctgcgct gtaaggcccc tatcttccta gctcgccagc ttggtaagca
    26281 tcaagtgggg ttgtcgtgga gtgaagagag tcgccgctac attgacagtg agcctgagtt
    26341 cttctggcct gacaagtggc gtaaacgtgc agagaatgta aagcagggca gcagtaatga
    26401 agaggtagaa ctggatgatt atctttctat tggaggagag aagttaggat tagagaaagt
    26461 aaagttcgta ggactagggt cgcttagaga tgagatagca aacacccaca acaaatcttt
    26521 aagattgtat aacaatctac tagaagtagg agttgctcct gagcttgctc gtatgattct
    26581 tcctcagaat atgtacgtca attgggtgtg gactggtagc ttgctttctt tctttgagat
    26641 gtataaacta cggagtgaag cccatgccca gcttgaagca caagattttg ctgctgaaat
    26701 taagagggtt atccatccgc tttaccctgt tagctggaaa gctctcgaag aaaactctta
    26761 agaggaaact tagtatgact aaggaacaga aagagaagct cgctaagtac agacgtacta
    26821 aggagtatat ggttagtgac aacgcttacc ttgaatattc ctatctcttg taccttgaag
    26881 agattgaaaa ggaaaagcgt aagaacttca cctcagagga ttggacatga gataccagat
    26941 agcaatatcg tctagttggg atgattgcct aaattggaaa gatgtaacca gatcagaatg
    27001 gaaagcttcc acaagtaact ataaaagaat tttaataaaa agagcaggct tgactgaaat
    27061 tatatttaaa gatgatgaag ctacatgaag ctatgggtcg atccacctga ggggcatcgc
    27121 tttggattcc ctaaagtatg ggacgatgaa gtagatggtg actgtgaggc gtggatgata
    27181 gctcagggct atcctcgcta tccttctatt gacctgatta agtacactag gatgtgggaa
    27241 tacagagagg aataaggaga cagctataag cttctatgaa aaactatcaa aacggtttga
    27301 agagttaaac agcagtggaa tgacagccat tgagatggct aaagagcttg gtgttagcaa
    27361 gcattggatc tataaatatc gcaatagact gcggaataaa ctgtgttcga tagaaggttg
    27421 cactaattct cttatcgcta aagggtattg tgagcatcac tattataaga ataaaatgtt
    27481 tggcgatcct cttgctgtta agcgagaggc taagcagttc tatgatgttg gtggttacat
    27541 taggcaatac aaagcagagc gtggctacgc agtaggaata catcgactag ttatggaaag
    27601 tcatatcggt aggattcttg aaccacatga aactgtccat cacattaatg gagttaggga
    27661 tgataaccgt ctagagaact tagaactgtg gagttcatct catcctcccg gccaaagagt
    27721 agaggataaa gtacaatggg ccatagatat gctcaagcta tacaaaccgg aggtgttggt
    27781 ggatgtctga ttcattttat tctaagctat cgaaaactag gaaggctctt caagaaagtg
    27841 gcgaccttcc tatgtggtat acgaccggag gctaccagct cttccagcag aagtatcagt
    27901 gggcaacaaa cccccgtctt cagtatgaag caatcgcggc aacggctgct aagcacactg
    27961 acgatgcccc tcgatggaag cagaaattct tcgacatcct gtggaacggg tggcttagtc
    28021 cctccactcc agtgctcgca aacatgggca ccacgcgggg atttcctgtc tcttgctcgg
    28081 gcagctatac gccggataac attgatggat tctacagagc gctacatgaa gaagcccttc
    28141 ttactaaggg tgggtttgga acctcaacct accttggtga tatccgtccg agggggagtc
    28201 gcatctccgt gggaggcaaa gcgtctggta tcatgcctgt actcaatgct cgaatccaaa
    28261 ctgcacggga tgttagtcag ggtggagttc ggcgaggagc ggacgccagt tacattcctt
    28321 tgtcacatgg ggactttgat gaagcagtaa ctctgctgga gaatgaacct gatgacttga
    28381 acattggctg ggtactgacg gatcaggact gtgcctttat cgtagatgaa gaacgtacag
    28441 atgagaacct tcccactaag caacgcttcg ctcgtaccat gaaagcaaag actgtcactg
    28501 gtaagggata ctactggaag attgacacag ctaaccgtaa gcttcctgcc tactacccca
    28561 ttagcagtaa gggtagcaac ctctgctctg agattaatct cccgagtgat gaggagcata
    28621 cgttcacttg cgttctctct agtatgaacc tcgccctgta cgatgagtgg aaggatacgg
    28681 atgccatctt caccgccact gtattccttg actgtgttgc atctgagttc attgctatgg
    28741 ctcgtggtgt gccgggattg gagaaggcag tgaggtttac ggagaaggct cgtgctctgg
    28801 gcttgggagt gtgtggctat catacctacc tacagcagaa catgctcacc ttcgatggta
    28861 ttggagctat ggctttcaat aatgaagtat ttcagaagtt gtataacgag agcttggaag
    28921 ctactcgttg gatgggcagt gcatgggggt acgcaccttg gtcagtcgag cagtggaata
    28981 gaacccaccc gaatagagaa aacgatccgc ttgcagatgg agttcgtaat tgctctcgta
    29041 ttgccattgc tcccaccaag agcacggctc tcatcatggg cggtgtatcc gaagggatca
    29101 acccagacgt aggctacacg tacaatcagg gaacagcagc aggtgaaatc aatcgtgtct
    29161 ctcctgtcat ccttaatatt atgaaagagc gtggtgttta cgattcacgt cacattaagg
    29221 aaatctctga tgcgttcggt agtgttcagg gagtgagctg gttgtctgac gaagagaaga
    29281 ctgtgttccg tactgcgttt gaaatcaatc agttcagtgt gattcgcatg gctgcacaga
    29341 gaggtaagta cattgaccag tggcagagct tgaacctgtt ctttgctggt gatgcttcat
    29401 ccaagtatat tcttgatgtt cataaggaag cccttgctaa tgatgacatc ctcggtgtat
    29461 actatctcta cagtttggca ggtgccaagg gctctgatcc tgaagcctgt gaagtttgcc
    29521 aatgaaacga gttaagagtt actacgtggt agataataag ggagcgcttg ttagtgtctc
    29581 ccttaaagaa tacaaagctt atgctaagga gaaacttaat gaacaatcgg tatgtgttgg
    29641 tcagtcgttc gtctgggaac aaggtgggca tgacgaagag ccgcaaggct gctcggactg
    29701 tgaagaagct gctgtccttt gatcccatga ttgtggacat gcagaagggt atggtgatcc
    29761 gctaatgtac tttgtacatc tcaacaaccc cacccgacag gtacgagttg atgctaatag
    29821 catttccgtg atggagggct tcgtaacgtt tagcatgaga gctcatcccg aagattatgc
    29881 accagctact gtagcggtgt ttagagcaga ggacgtggca acagtttata accaggatca
    29941 cattcagtct gtgattgctc tgcctaatgt tggtagtgga agtcgcatcc cctttgaaac
    30001 tacccagcgt gttgagccat cggcagatta tgccccggct atcatccgtc agggatacac
    30061 ggcatccagt atggatcgtc agttgaacac ggcaacggaa gcgcgacagt atcctcctgc
    30121 cccgttcgta gcttcatggg aagaccctat tcccacatct gattatcctg atccggttcc
    30181 tgcacctgag cccgaagtcc tgaatagagc aggagagcct gtttcgtttg ctgacagaat
    30241 tagacgcaac ccatttatgc ctactcgact tccggctatt ccgctgcctc ctactatgga
    30301 gcgtgctctg gatcgcagtt accctattcc accgcctgtc actactcgtg agccgttccg
    30361 tgtaaacact gagaacatga tggcatccac tagtggtccg cgtctttatg taactgccga
    30421 cgaaatgatt tcatctgcac gagaacaagc catggctgct ggggagaact tctaatgaat
    30481 atggaacaga ctgtagacaa cgttattcag tgggctaagg acaggaacat tattggagga
    30541 gctacggctc ttgcccagca ggataagctg gaagaggaag tgaaggagct tcgagatgca
    30601 ctggaggcta atgatggtgt ggagattgta gatgccattg gtgactctat ggtggtgctt
    30661 accatccaag ctgctcagct cgggctccgt gttgaagatt gtttcaagag tgcatacgat
    30721 actatcaagc acaggaaggg caagcttgtg gacggtaagt tcatcaagca ggaggatttt
    30781 gaaaagtatg gcatctcgga gtaagtacca ccaccttaac cagatcgtct ctatgtatga
    30841 cgagatgact gcccacgaca tgatgaagta tgtgatgctt aacaatgagg acattaagga
    30901 ggatgggatt agcaacctca tccttcaggt tgttgtccac aagcatcttg aattgtccat
    30961 ccccaacgta gagagtgagt tcaactaatg aataaggaag ctagcaaggc actagtagat
    31021 ggagatgttt tgttgtatcg ctgtggcttt gctgctgact ctcagatgtt ggggcagctt
    31081 aggcaggagg tacaggcaga acatcctgag tgggatgaga cggctgttaa ggaaaacgct
    31141 aagctgcgtc tagactacga ggactatgaa cattatgcca ccggcaatct caattccgtc
    31201 atcgactcta tactcgaagg acgtagcgaa tacatcctct acctcactgg gccgggcaac
    31261 tttagagagc aggtggctac tatccttcca tacaagggca accgagaccc ctctcataag
    31321 cctaagtatt acaaggaact taagcagtat atgttcagta aacataacgc tgtggaagtt
    31381 cagggaatgg aagctgatga tgccttggct atggagcagt ggaagaacag agacaagtcc
    31441 actatcatct gtactatcga caaagaccta gacatggttc cggggtggca ctacaatatc
    31501 aacagtaagg aaacctactg ggtggatttg gacagtgcta actacttctt cttctggcag
    31561 atgcttgtcg gagatagtac ggataacatc cccggcatca agggtaaggg caagaagaga
    31621 gcaacggatt tgctgctgca cttgaaggga gatacacacg ccatgatgga tgttgttggc
    31681 aatctctatc gtgagcagta tggtgataat tatgtttcag cttacaacga agtggcaacg
    31741 ctgctttgga tgaagcgaga agaggataag gattgtgact tcctaattag ttaaggagac
    31801 tgaatgaaat ttgtagtggt aaagattcca gacaatgacg gcgtagtcag taagagcgct
    31861 aggttctttg ataagattga ggaggctgtt gtgtatcagc aggaaactcc gtacaatacc
    31921 gtgctgggta tcattgaaca tgagccggac aactggacca tccggttgat gagatggttt
    31981 gagaactgga ccaacccgga cgatggcaac aaaaagtcca ccgtttaaga attacgctga
    32041 atggactacc tcacgtttct ttagcttcgt tcgctcagca ctaaggcagg cgtggtcccg
    32101 ctaccctcct aagtatcaag tgctggacct tgcatcacgt ccttacgttg gaccagataa
    32161 gcgacagaag aaagagtttc aatgtgccat ctgtaaccag tggcataagc gaagtaacgt
    32221 tgaggtagat cacattgatc ccgcaggcag cttgaaagac tacagcgacc tgcccggatt
    32281 tgttgaaagg ttgtttactt ccattgacaa acttagggtg ctatgtaagc cctgtcataa
    32341 agttgtcacg caggaagaga agaagaaaaa taaggagaac cacctagatg tcgaatgatt
    32401 attttgtttc tattaagctt gcctctgaag acttcccgtc tcgtgcagtg agtgtcacct
    32461 atgactttag ccatgacatg actgatcgtg tgctcgcagg tgaacacgta ccagcagcgt
    32521 atgcagcagc cagtgagatt gctaccctgc ttcgtatggc gcagagcgac cagagcttta
    32581 actatacaga cgatgagctt gcagctatgt ctgaggaaca acgtgaggaa gctatcgcag
    32641 aggcagcagc tacagcagct cacagtattg tgatgccgag aattcctcgt gagtaaaatt
    32701 cttgttctcg acatcgagac aagtcctaac cttgcttata tctggggact gcgtaatcag
    32761 ttcatcggaa tcaatcagct agttgaaagc agcgagatgc tttgctgggc tgctaagtgg
    32821 aagggagagg atgctactat gacttcttcc cagttccaca atggcaaaac tgagatggtc
    32881 aaggctatcc actccttgct tgaagaagca gatacagtgg tgacgttcaa tggtgaacgc
    32941 ttcgatcttc cgattcttaa tcaggagttc ttgttcgctg gattgaaacc gcctaagcct
    33001 tacatgtctg ttgacctcta ccgtactgta agccgtcgct tccgtactcc tagtaacaag
    33061 ctggactact ggcttaagag actgggcatt gagggtaagg ctgacactgg tggctttgag
    33121 ttgtgggtag ggtgcttgaa caatgaccct gttgcatgga agcatatggt ggagtacaat
    33181 gtcactgacg tagtgagaac cgagcagctt cttgatcgtc tgcttccgtg gattcctcac
    33241 atgcctatgg agactcccac tgttaacgta gaaactggtg aggtacaggt gacttgctct
    33301 tgtggtagta cacacattca gagacgtggc cataagcgta ctgctagtgg gttgtattac
    33361 agacagtacc aatgccagaa gtgtggcaag tggttcaggg aaagaaccaa cgataaggaa
    33421 attgttaaga gtcctctggt tcacgcagga caaatctgat aagcatattg atatgcacaa
    33481 tagggctgcc ctcgggtggc cctttctttt ggaggaacca tggaacttgt agcgtatcta
    33541 gttcttggcg ggctattcac tgttgtattt atttttggta taatggtaag taggtttttt
    33601 gatacaacag agtctcttct caaagagaca aatagctata ggagaaggta caatgtatga
    33661 gaaacttgaa gaagctatgg agagtattgc tttcattcgt aatcactcct tgttccccgc
    33721 tgtgctcaaa gatattctag atatgtgtga gcaggacatt aaagagtaca ttgaagaagg
    33781 ctataagatt cctaacaatg aagacattct cagggagact tactaattgg taattgatgc
    33841 acgacagaag tttggtgaga agtttattcg tgacagtcag gacacccgca ctaggcagga
    33901 gactgctgag cgcattcgct ctatgggcaa ggacttcagt aagatggtga aggactccgt
    33961 tgatcgtata aacaaaaagc ccaccggtta aggtgggctc ttagttaaag cacagcgtcg
    34021 tagcaatcct taagggatac ataggcgcgc agcaagacag gatacttagt tgccaagtct
    34081 gcgctccatc ccttaaactc ttgatcacta ttagtacgta actcctctac agtaaactcg
    34141 cgcgtgtcaa ctaccgccga gctcgggcag agtcgcggca cgctggatcg ctctagctgc
    34201 ctcgttgaac tgcatccgct cagcatcaga cagactgcac tcaggcttat cgccagcagc
    34261 tttgatcgct tcatctaaat tcctcttcac agtagtgacc tcagcttgca gctttgcatt
    34321 gtcacgttct atatactgaa tgacaggaac tctcttctcg atagtctcca tcataatcac
    34381 tgtcttaatc tcagcagctt tagttgcttc ctctgcgaca gcaatgcgta cacttgcctg
    34441 tcccttctca taagagatgt aggaaatacc agccgcaaag gctagaacaa tcccaacctt
    34501 aatgagccag agtttccagt taatccccaa caacagcttt gtcacgtcca ctaatccacc
    34561 tccaccacgg gggcatctct ggggtagtaa accatgtggc agcaaagccc cagtaaagcg
    34621 ccacagtctc ccacgtaggc atagctgata gacccgctac tggacccagc agtgcaatag
    34681 ccgaggctcc tgcaaccacg ctcaggcctg ctctacgcag ttgccatctc ttactaacct
    34741 tgtcctttcc aatgtcattc actcgcgcaa tcgctgtgac acatataaca cccaatggaa
    34801 ctaaggatgc taggtaactt acaactccgg gatgtacgta cacaccaagc aagtaagctg
    34861 caagaactac accccccgtt aggaggcaag cgatggcatg tgtagacatg cgttctttaa
    34921 tccagtttgt cattgtcatt cctcttaggc tctagtcgtg ccacctttct aaccaattca
    34981 ccccacggga taataggaag tgcaaacctc gcagagaacg ccagcagtcc cgcaagcggt
    35041 gcctcaagca ctggcgtcac ccatacacta cccgtccact tcgggcctac tgctaccagt
    35101 atcgccgcta ggaaagcgtg agatgctaca gtaactagca agtccctcct cttctctagc
    35161 ggctttccgt atgctgctcc tagtgcagct ccgaacactg acatacctac gacagttagt
    35221 gggactccga atagaggcac cgaccacagg ttgattccga tagcaatagc cgaccacgct
    35281 aatgcggtgc caatactctc aaacattgtt cctccttagt tgctacttgt ttgtttaatg
    35341 tccgggttct tcatagggcc aacagttaca gacccagttc tcccaccact gccgccacct
    35401 ccagttccta cccaaccttg acctccaccg taaccaccgc ctccgccgta gttaccgtcc
    35461 cccccgccac cacctccgcc accaatggca atgttctgcg ccttctccat atcgtactgc
    35521 ttatagattt cgttggcggc ttcttcaaac ttaccgttcc tcacccaatc tctaagctta
    35581 ccgagtaggc ccgtcgcatt gtcagggatt ttatcaacaa gccatttacc aagagttcct
    35641 actccgggca aagccttgtt cataattgct gcaagaacgt tgggggtatt caacttacca
    35701 agctcactca tgtacatgtt accgggcagg aagggttcag tgatagcatc cagcaccttc
    35761 atcacagagt ccgctgtagc attcttaccc aagctagaga tggcgttgct gtagaaggtg
    35821 ttgagatttt cagacaccga cttaccagtg tcgctattcc agctagtagt ccgaggctca
    35881 ctggtctgag tgagatggtt catagcagaa gacaccgtac ctgaatctaa ggtgcgggag
    35941 ccgagtccat agttagtggt aggagatgct cctgatccac cacctccgcc agcattagct
    36001 ggccctgtag tagatgggtt cagcctgttc tgcgtaaggg cgccagtgtt attagctctg
    36061 gtgttgttat cgtatggagc gtatgtgtca gcagtagagg tgctgttaac accttggatg
    36121 ttaccgtgct taccaccgct ttgaatgtaa gtggtatcag gacgccagcc attgtcgtag
    36181 tacatcttgt agtagccttg caatgctgcg ttcatactgg cagtatcgct tctgctgtct
    36241 tcgatactct tgcccatacg agcgttgtgc tctgcgaaga tttgatccca cgctgctctg
    36301 tacgcagggt cactgttgta cagatcgttg ttcttgcgag gagtcttacc atccatcaca
    36361 gtccactgct tattcaaatc ataagccggt gcagcaggag ctgcgggagc aggagcagaa
    36421 ggggtgaagt tttgaatctt atctgcccag ccagcgggaa gctgtagaac accctgaccc
    36481 tgtttaacat tagggtctgc aacaggagcc acccatccac cgttagcaat agcagcctca
    36541 ccatctgtga tagcctgagc tgcattggtt ccattgtagt ttgctgccgg tgtaataggg
    36601 ttagctgccc atcccgtaac agcggccccc gtaggggccg tgttataaac cgtgttaggg
    36661 tttccgttgt tagggatggt acgctgagcg tcctgagcaa taggctggat aaagccttga
    36721 cttactgcca tctgttattc tcctgctctc ataccatact tgtcatttag aatacccaga
    36781 gtttccttgg ctctagcatc atactcagcc tgactctcgt cacctgaccc gcgctgcaat
    36841 ctcttgcccg cttccttcag cgacttcttg ctgagcactc caccaatctt atctaccaat
    36901 tcaggatcac ccttaggcag tcctctccga acattgtgaa cctgcacact gtcaagtcca
    36961 ccagcttcct tcaagacttg catagccttg gtctggctgt aatccatacc ttcagtcata
    37021 ccttcgtaga tgtcagtcat acgggccatg atgttgtaaa ggtcttcgtt cacgctcttg
    37081 attgcacgag ccgtaccgtc aggatttgca tctctgaaaa tacgatcagc aacttccaat
    37141 cgtgcagcat cctttctttc cttcatatca aacgccatgc ttctaagcgt agcttccgga
    37201 tcacccttgt ctactctgcc cccactcacc ttagtaagcg tagccagcag ctcagcgaaa
    37261 tcaccagagg cactaccatc tgcaagcgaa ggattgttag gatcaaccgc atcaatccag
    37321 cccggaagca gggagtcagc agcagcaaga acaccacgag atacgtttcc gtagcccatc
    37381 acgttcttcc atgcaccact ggcatccttc aacaccggca ctctttcaat gcgcattgga
    37441 gccttagacc tatcagtgcc cacaagagtt tcagcagccg tcgccacaaa tctattggcg
    37501 aacaacatac ctcccacttg cttaccaagg atactcacct tctcatcagc atcaatgctg
    37561 tcatccattg cggtacggat gatgtcattc accggaccca taggatcgac acgcgaggta
    37621 cggaagaaca agggcaagcc ctgtgcgttc ttgccgagat agatgggatc agcgaagcgc
    37681 acatcatcac gaagcacctt cttcatctga gcaacatctt cctcgttgtc atcgttaagc
    37741 attgaagcta cagccttcac ccccatgatc attgctgcct gtgctccggc aatgccggac
    37801 aaacgagcaa cacccttggt gatggcaagc tgcttagcct tcgggttagt agccttgaca
    37861 cccatcatca catcagcagc accctgctgc gtagacttga caatcatacg cggaacgtta
    37921 tagaagtaag gcatgaaggt ggacaaccca aacctttcga taactctcag gcccggagga
    37981 gtcttaccgt aagtgatgtt agtgtcacgt acagtgttac ccgcttcagt cttaatctct
    38041 tccgtggtac gatcaatacc ctcagccttg taatactcag tgaggaagtc aacgcgatcc
    38101 ttgaaggcag cgagcttaac ccaagcatcc gacatggaga aagtttccac cagagcctgc
    38161 ttacccttct tgatgttatg ccaagcggga gaagcaacag gccagccttc cacaatcttt
    38221 tccttcagag cttgatgcgt actgctacgc agctcctgag cacgagcact atccaccacc
    38281 tgatacttaa cgccatcagc cagaagctcg ttgtacttgg tgccaccctc agtgaagatg
    38341 ttcatcacac tatccttacc agccttcagt ccgctgatag ccgtgaccgg attgtacaca
    38401 ccgttcattg ccagcatcat cggagagcct gcaaagttca gaccgaggtt gtaaccatcg
    38461 aacacaatcg aagagagctt agcccatgcc gcaccggtct gtacaacctg accagcactg
    38521 cggagcaaac tatcaccggc tgctgccgag ttagcaaacg cagcggacat agcatctgta
    38581 gcactgctgt acatttccag agacgtatta actacgttgg caatctgagg tgtggtatac
    38641 ataccgtcca aaggaccggc agtctcaccg cttagctggt ggctaaactt ctcattaccc
    38701 tctgtgttag caacatcctt agtgacaacc aaccccgtgt ctctcagatc gaggagcagc
    38761 ttggtacgag ccagaagttc accctgctta gcgagagtgt tagccaacac caccgaaggt
    38821 tcggtagtga tgcgacccat cagacgttca atctgcggag ccatgtcttc tctcttctgc
    38881 aagatgcctc tgtcctgtct caacccacca actctctgag cgatagcacc cggtctacca
    38941 ccaacaccca gcaactctcg gatcgtagca gcagccttag cgttcaggtt agcagtagtt
    39001 accatctcac gtctgccgtc cagaacgtta atcatgctat ccttgacatg ggctcgggcg
    39061 gacttctcat ccatacccat agcaacagct tcttcatttg cgttagcacg ccaagtgtca
    39121 acgtcgtgcg aagtccacgt gttaaacaga tcgttaatct gcgaggtgcg caacttctgc
    39181 atctcattga ccgagggaat cttaatctta ttgatcaagt agttagcagc ttcagtgtaa
    39241 ataccaacag cttctctctg cttatcactg agagttttgc cagcgtccat acgcttctga
    39301 gcagcagcat tctgtttgag gaactgacgg gcaatctttc tgccagcctc accagtctgc
    39361 gtctgataga tacgagtggt gtatccaaac ccactgtccc taatcttctg aatgaactcc
    39421 ttatcagcct tggacaagtc caccttagag gcagccaagt tgtcagccag atcattagac
    39481 atctgagtga tgtcggagta cgctctgatc aaaggacgaa gctcaggatt gtcacggaca
    39541 taagcagcca aggcattctc tctacgctta acatcaggaa tcttttccaa tgcgttcatg
    39601 cgagagttaa cttcttcctt aaccaacttc aaagcatccg agtcattcct aatgtcaggg
    39661 cggctcttgt tccaccgctt agccatcgct tccataccag catcaagatc gtgcatgtta
    39721 cgctgtgcct gcatggcaga gtgggcagcc tgccccacgc tgttctgaag catgtcgtca
    39781 aagtccttac ccaatccacc ggtgtagtca aaggcaccct tgatcgcatt ccaccacttg
    39841 tggtccatac ccttaacacc tgcacccgga gtgatgttta caatctcact agcaggcata
    39901 gaggccagcg gtcgcggcac atcaatctgt ccgtcagtca gttcaacgtc aggacgagag
    39961 ggagacatac gtggagtacg catagcttca gtttcagggt taagcggaag ttcagactga
    40021 ggaacatcga gattgtcctg agtgtagaaa gcttcacgct cagtgatgtt gcggtggtac
    40081 gctgccagct tgtcatctgc tgccatgttc acaccttcca ccattgcatt agcctgtgcc
    40141 ctgctatcct cataccgaga tacagtagca gccgtagcat catccaactt ggcgggatca
    40201 atcatcttta caatctctgc tgccttctgc cagtcagcct tgttgaagtc atacagcact
    40261 ccatcaaacg tagctgcatc aggagcagca ctcctaagct gtgatgctct atccagaagc
    40321 aagcgggaag ttctatcgtt gttagctagt gccttctcgt agttctctct agtctgagcg
    40381 tagccgctcg ggtcaacagc atcattaaag aagttatctt gctgacctcc ctgctgctga
    40441 acaaagtgct gaacctcgtg catgatggaa gtgcgaggac tcacagtacg catcttgttc
    40501 ttcgccacat aaatctcacc agtatcaccg tgccactgag caaaggctcc acccggaata
    40561 ctatctacag caatcaccgg aatgttagca gcctcaggat gttctctgta aagcacctca
    40621 tggttaagca gatcacccaa ggggatgggg tcagtagctt cacgcaaacg ctggtagcca
    40681 ttaggcttca tgctagagtc agcatcggac agtacgtact tgcgagtacc atcaacactg
    40741 gtgtacgtcc taccctcatt gtcagcctgc tggaaaccag tagagctttc attgtagatg
    40801 gtgggaagcg gaccagcttc gatgttacca gcaagagact cgctaccctc agccagattc
    40861 tcaagcagtc tatcagaaag atagtgaacg tcgtccagat ttacattgtc aattccaagc
    40921 gagcgcttag cggccacacg gatgggagag ataatctgtc ggctgatagc tccgaccact
    40981 ccagtacgag gactaccacg agtagcgttc atgaagtagg cgggcaactc aacagcgtac
    41041 atgtctgcgt caccctgcgt agcatcctgt gcagcagcga ttgctctctg tgcagtcggg
    41101 tctccattgt ccgcagctct ctggatggaa gcattgatac gatcattggc ttgcttaccg
    41161 atgaaagatt caataccggc cttaccagca ccagagaagt cagcagcgtg cttaccctca
    41221 tgagccatca gcaggagcaa gtcacccttg atgttgttct tgttcaggcg acgaacgtca
    41281 atcgtaatcc cgtcaccatc atagaacgca gcaccgcgag ggtcagctcc agcaggacgc
    41341 tggacatcag agtcaatcaa ctttactctg ttgttgccaa tcaacatagc agcaacgtta
    41401 gagttggtgt ccttgccaat gcccttgcct acagccttac gcacatcctc catggtggac
    41461 tcagcgaagt taggagccac actcgtcatg ctctccagag caaccggagt accggtctcc
    41521 ttagccaagc gttgacgaag ctgtccttca ttctcatccg gatagaactc acgaagagca
    41581 gcaacctgct cctgttcatt gtatccttcc ggtgcgttgt caatcgcttc atacatagca
    41641 gcacgatcat tggtagtctc aggcgtagtg gcctcagcta caggagccgg ggcttcctgc
    41701 accgcaggcg tcggagcaat gctctcagcc gtaggaatag gattggaacg gtcccactca
    41761 accatacgat cagcaacagt agtaatccta tcttcattgg aaaggttcct agtttcatta
    41821 agctgctgct ctctgaactt acgacgatcc gctgcacgct tagtcttagc agcatccaaa
    41881 gtcttcttgc cttccttggt gattacgtta gcaacttcct gtctagccaa gtcacgaggc
    41941 tgaggagtag ttacatccag ttcaccttgg gtcggctcta ctacaggagt agagacagga
    42001 gcgacagtat cagtagcagg tagaacatta gtatctgaac ttcgggggac gctagcgcca
    42061 acacgagcca gtccttgagc gagcggactg ccgggattct cagcagcaac tctatccagt
    42121 tccatctggc ggaacatatc ttcacgctgg gcatcctccg tagtagctct atcagcttca
    42181 acctgatcga aggtacgctg acgtgcctgc caatcaagtg catcctgttc atacctactc
    42241 tgccgagaag cttcctgctc agcaaacgaa ggggtgtctg caagaggagc accgaacata
    42301 tcagtctgga tcggagtgga aggagtgcta gcagcctgag tagcagtggc tgcacgctgg
    42361 gtgttaacct gtgcattctt gctctcagtg atagcatcat ccatagcgta gttgaagtca
    42421 gcagcagtac ggcctgcatc agcagcggca cggaacctgc cctcaatagc accagttggt
    42481 ccgcccatga cagcaccagc cttgaagcta cgccacacct gctcacccac tgcaccagca
    42541 gtgatcggaa cttccttagc agcgtaggta cgcagttctt cgctgtcggc aaactcagag
    42601 ttaatcttat gcataccaag ctgagccacg gtagtgatag cttcaccagt accctcacca
    42661 acggcagaca tagttgcctg cgcaacagag cgggacagtg cgctagacag acggctctca
    42721 gccgcctgac tgatacctct aaggcccggc acgcgggaca gcagcctacc agcagggatg
    42781 aacccgatag cctcaggagc agcctgtgtg gccgcagaga ggttagcatc ctctctacta
    42841 agaccagcct gacgtgcctt ctgatattca cgagcacgag catcctcaat accaagcgca
    42901 gccagaggac cgccgatcaa agacagggca ccagtggggg actcagcagc atctaggata
    42961 gcttcaccaa cttcgttagc gaagaaaccc ttgttagcaa tgttagctct aaccttgtct
    43021 acgttctgac gattcttagc agcagcttgt tcatactgca agctctcatt acggagacgt
    43081 tcaatttgtt ctggactatc ggtaggtgcc ccgaacagac cttcgcctgc gccaaagcgc
    43141 tcgcgcaagc cgagcggatc agatgaacca atagtgggga ttcgttcagc tctatcggca
    43201 gcggacctcg gagtgtcgga cgcaccaaat ctttgagcgg ctacgctact ctgcaaccca
    43261 ccctgaaccg catcgactac gccgcctgcg aatccaagag catcgtccac ctgagtgcct
    43321 acccatcccc tttcggggac aggatcagca gtggagtcta cagagctagt agtgtcggag
    43381 aagatacgag caagccgatc acgctcagcc tgttcctgct gagcaatgat acgagcacgc
    43441 tgctcggcta ccaaggggtc gttatcaaga gtgctgtcgt caatgccatc aagtgcagct
    43501 tgcagagcag acaggcgcga ctgggtagtc ggcttcttag tagccattaa attctccttt
    43561 agttgtagtt atcgtgaagt ggactttggt gccaaactct tttggaaggt ggacaaagac
    43621 caagttgcat catcaccagt accttccgta cctcccctca gcgtactcaa actacgaagg
    43681 aagatgtcgt tgatacggtc aacattctta ttacccttag ccaattcctg agcagcgatg
    43741 atgttggcag tgcgctgaat ctgttcacga ggaacacccg ccttcattgc ctgttcaact
    43801 gcatcactgt taagatcggt aaggctatat ccaattgcag tggaggtagt gggactatca
    43861 tcgccaccca gcttattctt agcagccagt gcagcgatac tgttacgttc cctctgagac
    43921 tgagcatcca agtcttgacc tctacgagta agggcgttac gctcatcgcc ctgtcgaatc
    43981 tgagcagcgg tcgctgcaat accagactct ccagcacgaa gatcaatgtc tcgcttctta
    44041 ctagtgtagt cacgatcctc gcgttcctgc gcagtggcag cacggcggct cttctcatta
    44101 ccttcattgt ctcggacgac gtactcgtcg ccctcaactc cactcatatc cttgttagtg
    44161 cgcttagcct gaagcttctc ttggaactct gcgagcttgg tatctgtgtc atacctgagc
    44221 tggttcaaca attcaatctt gcgcatttct gcatcggtct tctgctgagt tgcaatctgg
    44281 tcgccagcat aatcggcaac ccccttaaca aacccagcac caatcaaacc ccaatcagta
    44341 gccatatgtt atactcccgg ctgagacggc agagccgccg gatcagttgc ctgaggcatc
    44401 ggtgcctgag gaggcatcgc agcaggctga ctattaagcg aagggtccat aacattgtta
    44461 ggagcttcag gaccagaggc agcggcctta atcacttcga gaacctgctg atagatttca
    44521 tcagagaagt cttctggata accaagctgc acttcgatat agtcgaggat catatccagc
    44581 catccattct tagcgaggaa aatcttggga tcaatattga actcatccct aagctgctct
    44641 gccatctgac cgatgagctg agcaaggaac tgcccaacca cctgagcagg atcagcagac
    44701 tggttgatag catcttcaat caccttcatc ccaccctgat ccaacatctc aacagccata
    44761 cggaaggcca gctccacgtc atcatctgga acctgagagc cctgaccttc ctccactcct
    44821 cgttctacat taacctgact caaagactta gccatcttat ctccttaaat agtagggcga
    44881 gcaggcacat caatcgcagg cgtagtagtg ggcatgatgt ctcccatcaa attgaactgg
    44941 ccatacgagt tgagcgaagc tcgcttacgc tgcttctcct gctgcttatt aaaatcttca
    45001 aggcgagcgg caaagtctag attacgtcta tcctcaatac ccttgagtcc aatgagcttc
    45061 tcagtgtcct ctttattttt gccttgcatg tatccgctag ctgcactacc aataccggag
    45121 atgactgcac cccagatatt tccattgcca ctagacgaag aggacgagct gctatatgca
    45181 tcagaaatat tgctcgccca agatgatgcg gtatcccacc aagccatgtc ttagctcctc
    45241 acagttgacg ggaaatactt agccataaca gaagcaaagt tacccgtaaa gaagttctgc
    45301 atcccagcag tgatgtcagg agtgaacgtc tctggatcat taagagcagc ctgcataatc
    45361 tgcttgtaca aatcagcagc cgtaccaatc tgcatctgcg aaagcatacc gttgaactct
    45421 ctatcgtaag ctttactgga gagccagtcc tgctgcttaa ccgcagagtc ctgaaggtac
    45481 tgcttgaact ggaagtcctg agcagcctgc ttacctgcca gctctgcctg caacacttgg
    45541 ttgttaacgg actgcgttct atccagagca gcctgttcag cctgataagc ctgctgtgca
    45601 ttttgctgct gcgtctgcag ggacatatta gcattatctc ggctaactgt caagtcccta
    45661 tcgaactgag attgttcacc agtgaaagcc tgctgctctc tctgattgtt caatcccatg
    45721 atctgattaa ggatcggcat actgccttcg atagctgcct gctgtgcgtt accagcagcg
    45781 atgctggagt tgcgcaagcc gcgagagcta gcaatattca agccctgctg cgtagcatta
    45841 cgcatgtatg cactatcttg cgacagcaaa ctatccaagt atccctgaac cacttgaccc
    45901 gattgattcg ccgggggaat ctgcgtcgga gtaggcgggg tataatcaac agtaggagga
    45961 gctaggccag tgcccgccgg ggttgaaccg gcgggagtct gagctacata gtcgtttcct
    46021 acaacaccgg actgagtggt agctgctggg gtagtaccgt cactagcata agctgcgata
    46081 ctattctccg gcttaacctc accagtcctg attgctgcaa tgttagccat caattgctcc
    46141 tgtagagtct agatacatca tgagaatctg ggcagtgtag gaaggctccg taattgctga
    46201 gccctcttca atcgtgccac cgattctaaa cttcgttccc aatccccaat tggcgtgatc
    46261 aataatagaa gttacattct gcatcttgtc atagaaatac tcctgcttag gcgggagcga
    46321 aatgtcttgg tctgtcttct ggaactccat atcaaagtca gtctcaatcg agctgctctt
    46381 gatgtcgaga gtctgaagtc catacccctg tgcatagagt ctgagctgtg tgaacgtacc
    46441 gttaatggtt ccgttgtcaa tgaacgagtg ggccatatcg aagtagtgtc tcatcatcct
    46501 accgtcaaag ccccagccat aatcaagtcg atacacttgg ttgtccagag ggatgctgcc
    46561 aacgctacca tcgtagcctt gttcggacag tcctctatcc cacacaacat gaatcacttc
    46621 cttaccgctg tcactcactt cacttgacca agcgaatgga acacggatag tattagctcc
    46681 cggtacatcc tgaatagcgt agtcgctaag cgtgaccttc gggccttcgc tgctgtagca
    46741 gacactcacc acctcaccag agttcaggaa caatctgtat tgcatcttct ctctgcaagg
    46801 caaggcacaa gccacgccac caatctcaat gctatccgga gtagggacca gcttaggagc
    46861 cagccacgta ttcactttga aagatgaacg ctcaccaacg aagtcaccgt atgcactgct
    46921 ctgctcaaga gtggagatgc cagcggggtc tgtaaagaca ggctgacctc caacgtttac
    46981 agcagtgtag tcataggcac cagcattagg aacgacagtc ttagacgcaa agttagcagc
    47041 agtagttccc actacacgtg agatagatcg cttgccaaag attagcgtac tgtctccagt
    47101 cgcttcaaga agtccagtga tcctgtcacc cgtagcaatt tctgcagcac ccaaagcacc
    47161 atcaaagtta tatggctcac cacccacaga aagcatgatg ctgccgtcag caaaccccaa
    47221 cacaagattg ttgcgagcat gtagagacaa gtatttagga ttgtcgagag ccagtgtggc
    47281 ttgtgtataa atgttcccgt acccattggg cttaatccag aaggcacgat acaccccgtt
    47341 agctccgtat gtctcataca tatcctccct agcgtagaag ttgtaagtgc cccactgata
    47401 cctagtggac gagcgacgca gggctccagt gccagcgagc agaggccatt cagcagcgcc
    47461 ctcaatcact cctactttgt tcccagtagt agcaggccaa gcactgtgta cctcgtaggt
    47521 atctccaatc gcccagccag ttccagccac gacagacacg tcattgatct gcatcctaac
    47581 ctcagccgta ccaccagtcc aactagagtc agtggttaca cctacccagt tggctacagt
    47641 acccgtgaag gagttggttc cattagtgaa ccacagctta gttactccgg ggataggacc
    47701 aaacttatct acccacttac cttccgtcag attgatagtc tgcgatgcag gcactaccgt
    47761 gttacccctt accatcttaa tctcagggtt gttagcaaac actaggtagc catactctga
    47821 gtcaacatta ctaggcgtta cagcaggtgc cgggatcgta ctaccgtttg ttccatcagc
    47881 attcagtatg atgaaatcgc taggagtgtt tgcagatact tcccctgtag ggtagaagaa
    47941 cacagtctta tcagtgtctc cttcgatgat ctgcacttgc cacacctgcc cattccaact
    48001 gaagcgggaa ccggcactaa gccccgttac attcgcagaa ggccaaaccc cactggtgga
    48061 gttgagcact ttgtacagtc tgtctctgga ccagaacaca ccagctactg ccgaagagtc
    48121 aggctggatc agagagcgta ggatgctaga atagttacga agctcttggg tgaagaccct
    48181 catgtccgta gcgatcttct ttccactgac agactcagag gtagcggtga agaagtaagt
    48241 tactccagcg ctgttgagaa gatagatacg ctgcccgttg ttaatggtgt cattacgtcg
    48301 gaagggaaca tacctcacct gaacaccatc cactgcaacc accactccgt aatagatagg
    48361 ggtgttactg agtgcatcta gattgccaag caaactaccc accgtaatct tgtcctgatc
    48421 cgcaggcaca tcagcagtca ggttaactac aaagtaggca gctacgccac catcaaccca
    48481 tccatcatat ctttcatacc catccagtct acggtagcct acgttagcag tcatctcgta
    48541 gttcagacag tcaatcaatg caccgggctc cgccagtaga ggaggcgtaa ccaagtccaa
    48601 tcctcgattc agaagaaccg gcagagacct aatacccatt aatcaccatc ctcttccaag
    48661 cctaacctca ggcgcattat ctctttccat cagattcata aagcgttcag cattcttatt
    48721 gcctcggctc caaatctgtc cgttctgctg gaagtcaccg tactcttgga tagctctcca
    48781 caccaaccac atctgatact tctcagggat accgacagga acgtcaaggg catccaccat
    48841 atctgtgatg ttacgggtgt agtcaaaagc caagagctta cgcttattca acagaggcca
    48901 gaaggaatat gtaccgagtg gagtacgaga cacgtagtag ggaccagcat cattactcac
    48961 tctcagtcca agcctagcag ctcccatttc attccaagga atcaaactag taggagtctc
    49021 ataccagaca ttaccttctt cataatcttc caacgtaggc tggaacacca agcttcgatc
    49081 attgaccagc tcagcattac ccgctagggc tgcaaggttg tagtagccaa ctcctttata
    49141 acgagcagca ctgacagtag gtgcaggagt tattacatct agaaactcag acacagctag
    49201 gtcagttata ttttgttcat catcaaggaa ctccacagag agagtagcct caaggctggt
    49261 gcttccttca attacttcat cagtgtggat ttggcgaact acgaattcaa ccccgctagt
    49321 tcttcctcta tagacatagc cgatcagagg tggtactaga gtatcagtca cttgaactct
    49381 gggatagact tcaacgactg ctcgttcctt gcgggtgaac cactcattgc gagtagtcag
    49441 tagttctcgc agggcttcgt taacccaccg cttaacgtta ttgtacatag cggtacgcgg
    49501 cggattaagg aagtctgctt cggtcaacgg atcgagcgtg atctttccct cagccagcac
    49561 agtgttaaca agatacaggt aggttagatc gctcaattta atttctccgt ttagttgtgg
    49621 ttgtttgcct tcttctgcat ttcatacttc tgccattcag ccagctcacc atgagtgggc
    49681 cacttgccga tagcttcctt acagcgaaga cggattgcgt aactcatagc tcgtgtatcg
    49741 ttacggttgg gagccttacc cggattagtg gcaaccactt ggaacggata agactgctgc
    49801 atgttctcca catatctacc gggaccagta gactcttcga cgtgggacat cgcagggcca
    49861 cgtgcatcat tcagagcacc cactacaaag gtggggacgt ctacctcaat gccacgagga
    49921 atggcaaaga tggcaccgtt cactgctaca tgcacgcttg aattcttatg tcctgccgag
    49981 gtgtctcggt gcaggaggat acggctatag cccggcttcg ggccagtacc gctgtcgaac
    50041 actagaccaa ccgtggaggc tccttgcttt gcctgtaggg cagtgatgaa gtcttcctta
    50101 gtccagctac gatctgcctt aatgttctgg tactttgcga aagttcgcag agcgttaatg
    50161 tccagtttat taagcgcgtc agtctgttcg cccagcgtgt cgtggctctc ttctacgcca
    50221 ctattaattt cagtcattga aatctcctct tgaatttatt aaaaggggaa gggagccgaa
    50281 gctccccgcc cgtaatacaa cttagtttgc aaccttcggg ttaaggaagt cggtgtagac
    50341 atacggttct gcaatctgct cgccgaggaa cacgacggtc agggacagct cgatgtcacc
    50401 accagccaca ctgaacgcag cacccggagt cagggtgaca cgatacggag cgtagcgcgg
    50461 aacgctgtta gcaaccggac ggttactagc aacggagttc agcagcggct gaccagtcgg
    50521 cagggtaaag gtgccgagtg cagtagcaga ggtcgggatc gccggatact ccgtaccatc
    50581 agcgcgcttg aacggaacgt catcaaacgg aatcacaccg cagttgaacg caccgccagt
    50641 cagaaccgga gtaccgctga ccggagttgc catgagggtc atacggatcg gtcggacatt
    50701 ctcgcccagc gggatcatct gcaacaggtc agtcgtagca agcgaaccac cagcagacag
    50761 cttgacaata ccagtcagct cctgctcctt gcctgcgtac agaccacgat gcttgatgtt
    50821 cttgcggtcg atattacttc tggaagtagc catctaataa ttctcctttc taatctacat
    50881 taaagagggg agccctttag actccccgtt tctgtattcc ctttgggaat tacaggttgg
    50941 tgacagccga ctcgatacga acaatccaag cttcgttcag acggacagcc gagtaccaga
    51001 acttccaact aacgaaacca cgctgaccca gcgggtcttc gtagctcacg cccatctgcg
    51061 gcttcttaac agcgatagcc gccgagtcca taccctgaag cggggtggcc gcgtaagcat
    51121 cctgaccgaa gataaccagc gggaacacat cagcattacc gttagtaacc agcacggagt
    51181 tatcgccaac agcaccaccg gcaccagcaa acgaggtgac gtgaggagcc agaatgaaac
    51241 ggatgtcctc gaacttacca atctccatgt cgtgcagcag agcgccagag gcgtaatgct
    51301 cacgggttac gaagcccggc aggttgcgca gatcctgttc catgttggtg tgaccgatag
    51361 cgatgtaacc cggagcaacc ggctgagtag caacgccagt accggccttc agcatacgag
    51421 tcagcggctt agccagagcg accttaaggg tacgctgagc aagacgcaga tcgtccgcag
    51481 caatcggagc cacaacctga ttacgggcag tagcagcgcc ggagtagatc acgttggtgc
    51541 caccgatcat catgttccac aggatacgct ccttggtcag acctgcctgc tcaccagcct
    51601 gctgggtgat ggtagccaga atcgggtctt cgtgggtgtc atccagcacg tcggtgaacg
    51661 gaacccaaga accgtactga gcaataacgc cagtcacgtc ctcgaacgta atgccgttcg
    51721 gtgcgggggt cacaccctcg accaactgct ccgtagaaac ttcaaacgga acggggcgac
    51781 ggaacttaat cacatgaccc ttgttcttcg gcaccggaat cacctgagcg aagcgatcaa
    51841 gaatcagagt cgggaaggcg taagccagca tcttgccatg aatataaaca ccgatgcgtg
    51901 cggtcacatc cccgtattgc atacccgaga aactcatatt tttaaatctc cttcatagtt
    51961 ctatatacca tacctactgc gttagcttct ttaattcttc ggtatacatc tgcgcgtctt
    52021 gtgacttctt cgtctgtcat tagcctcttg tatccaaggc ttcttccaga aataaactca
    52081 cgcagtaatt ccgcagactt acacttaaca gttaggtagg gctttagttt atctaaaatg
    52141 acaataatgg aatcgaagtt cctgacttgc catttgtata tcggtctata cttaccctcc
    52201 tccttataga cgttaccgcc ataagtctcc ttaagcttat tgattacagt ctgttcaacc
    52261 ataccaacag aaatgagagg tgagtaatgc ctgtctgatc ggcgagagat agagaagcaa
    52321 ccttccccat caatgatgcc agccagatat gcatgaacgt atgcgtcttc gacgccagaa
    52381 gcagaggtca tagagttcct taggttagga gaagtgcata ccactaaaag acatttagtt
    52441 ctccttaatt aaatcaagtg ggtcgcgagt tttctgcgat caccttatcg taagcttctt
    52501 tgaacagggc atccccatcc aattcggctg tagctcgtgc aggcggctgc ttcaccgttg
    52561 ccgatgaggt cagtcgattt gcacggctgt tttccgcagc acgggcggtt gcacttactt
    52621 gcggttgagg agcaggagtc ggagttggtg cccacttgta cccacccaga tgcttatcag
    52681 cgtcaacctt aaatgcttgc agtgcagtaa taacttcatt agcattacta ctatctgcca
    52741 tagcacggtg attgggggtg agcatgtcgc gccaacgatt ccactcggga gagcggaaca
    52801 cggcttcagc ctcgggcaca gcggagacaa ccttctggta ttcctgatga atgtatgctt
    52861 catcttcgcg ctggcgctga agctcttctg ctgtacgtac actcgcggct agctgtttag
    52921 tagcggcggt actttgacgg aaggtttctt caaacagctc agctacctca ggatcaatct
    52981 ccttgagctt ttcaagcttt tgtttcagag tggagggaag ttcgtcagct tcgtccggct
    53041 tgatagcggg agcactggcg tctttaagtt tccgctcaag ttcctgaaca cgtcggttca
    53101 ggtgcggaac tctcccggcg tctgacttag cgcggtgcag ctcttctcgc agactagcaa
    53161 tatctgtggc cacagggtct tgcgggtctg agggagctgg gtcggcctcg ttcagatcga
    53221 cggaagcaat gttgatggag tcatcctcaa ctgtatcagt gccttcctca ttaggggcac
    53281 cagtggtatc ctcgacaact tcgtcaccag cggtcttaga aagacggcta gtttcggcat
    53341 catcaccgga ataggatgct gcaaacaggt cactcagctc ctgttcatcg gactggttct
    53401 gaatgttctg ttcatcttca ttgtgtgcgt tggacaagtt cgggtccata aagttcattt
    53461 ctcctcaaaa gttttttctg agcggctgag gattcagcgg ctcgcttgcg gggcccagtc
    53521 tagaatcatt ctaatctgat ggattctacc cctacagaaa tcagctcggc gttcagatac
    53581 gtcatgggaa agaacttcct taaccaattc tgaatgctct tctgaaagga actctgcaat
    53641 tctgtgccag tctggcgaat ggtagtcaag ctggggcttg ctgccatcta catatagttc
    53701 ggacattctt gtctcctcag aataaggggg ccattacagc cccctgctat ttagataccg
    53761 ctacccatat cagccttgac attcagctcc tgctggatga ggctctggtc tttcaccttg
    53821 gattgggtct tcatactttc gatgaacaca cggctatcgt tctggtccat agaagtctga
    53881 accagtgcag ccagtcgggc tccttcaagc tcacccttct gagccagctt aagaagctcg
    53941 atgcgctcat tgccctgcac ttcaaggaca cgagcctgag cctccatgag tcgggcttgg
    54001 ttactaccca tcttctcttg gaagtccatc tcttctctac gctggaccat ggtctgctca
    54061 aactgcaagt tagcagcacg aagctgaagc tcctgttcct tgacagcaac ttcacgctgg
    54121 cggagttcca gctccatcat tgcaggatcc ggctgttcct gtctctgctg tgcaatctca
    54181 gccgcctgtt ccggagtacg gacaatacgg ttgtcaggga tatgcatgat ggacaagcga
    54241 gcacgagtca gtgcgtccat atcaatcacg tcagcaagag cagggttctg ctgcgcttcc
    54301 atggagagac gttcaagatc acggacatac atctgcttgt tcttatactc agagctactc
    54361 ttgacatcaa tgacaaagtt gcccttgatt tcagccttcg tattgaactg catgttccac
    54421 ccatacatac ggcggatcac cttctccgtc acctcgtcgt cccactcctc actctggaag
    54481 tccagaagtg tagtggaggc gtgctgcatg ataagctgcc ccgtagcact atcagcattc
    54541 tgtgggctct gcaaaccagc agcctcagaa gtggtagcac tttcaacgtc agcaaactgc
    54601 tgagcaagct gaagcaccgg catgatttgt ccaatgacgt tggtcggatt gaagaactga
    54661 atagcgtcat ggatggactt gctcggatca gtgagcagcc acaccttacc gggatgcagg
    54721 gtccaatctc cgttcacggg ctgtacatac ttcttgtaca tagcaacctg aggaccagag
    54781 gttagagcag cgttatcaag cagcatatgc catgcctgag taatgacacg ctgttgatct
    54841 gcaagaagaa gcggatgacc aaagccgaac acactaccgg ggtcacgctt ccagatggct
    54901 acagcgtaag gagtctcatc gaagccctcg atgttttcaa tctccatgcg aataacctta
    54961 ccagcacata cccatacctc accgtagaac tcagcagtct cggactcata ggtgggctca
    55021 atacccaagc tgttcagctc gtcaaaggtg acaggaccgt ggtactccaa cacaacatac
    55081 ttcttctttt tgaacagata gggattcaga ttccatacat cttccttcaa cctagcgaac
    55141 gaaacgttgc tggactcagg ggtgatggtg tcatccttta gaatctctct gatcacatcg
    55201 ccttcaaagc ccggatgatc cttgagctgg ctcagttcga tgggggacat ggagtgagtc
    55261 tcaatgtcac tatcgccctg accatactca gtgaccgtca tatccggata gaatcgccaa
    55321 ggagagatgt gctcaatgct gggagtgtaa tcggtgatag gcttagccac ccacgttcca
    55381 gcttcgttca catactgcac cctacgctta cccgtattca ccggaccctt gaggatacca
    55441 gtgccgtaga tgactcgatc ttccatagca cgtcgggctt cggaaggata gttacaagca
    55501 tcaagctgtg cttgaatctc cttctccatg aggatgcaag cactagagac ttccggacta
    55561 tcgttatttg ccggagggaa catgtcccag ttcttgtcac tagcagcaaa ctgcatggag
    55621 taggaggttg caacagcggt gtcgcacttg gtacgaacaa tgttagggat gggtcggtgg
    55681 gttttctttt ccggctcatt gaatttctca ggaggttcac tcccgttaat caatggagcg
    55741 ttataaagat tgcctgcctt aatccattcc tgttctttga tggtgcggtc gttagctcgc
    55801 tgcacccatt catcttcaat cttcttagct agattagaaa gagtctctac acgcttctgg
    55861 tcctctagca ctacaagcct agcggtttcc tctgcactta gagtttcctt ttcacgcagt
    55921 tcgtcgagtg acaagtcaga tgtcatatcg agttgcgaca tagtttccta ctcctgtgac
    55981 agtttggtct accttattcg cggcaacttg taggttgagg atgacgtatc taccagcatc
    56041 ctgtgcgtgg tcatcttcct ttacaatctt gccgttcttg tctctacggt agattagata
    56101 ttccttcaac caattctggc aggtagagaa caccttaagc ttaccggaag ctagacgctg
    56161 ctgaaccaag gctacaccag cctcaacatc attcctcgca tcacgaagct ccaagccaag
    56221 atcaatgtac tgttgcatca actgcttacc atcggcttga cctcggccgc gagaagcggg
    56281 gtcgatcact ccgggaatcc aatctcctct actgcgtaca gagtgagcgt gagtggacgg
    56341 tagttcttta ccaacgtaat gctcatcgta gaaatacacg gtgtcggtgt taggatcgag
    56401 agcaccccag ataacagcgg tacgattcca accaacatcc atcgcataca agcgaggcca
    56461 actatcagga atagtgaacg gatcgatcat caccttttca accggtgctg tgtacacgtt
    56521 accgctaccc attgcgggag cgcccgagcg acgggattcc ttcaagtgtt ccggcgtatc
    56581 atctagcagt cgagccttag tctcttcgtc caaccacgga gcatcatccc agccaatctg
    56641 tagaacggct ttactttggt gagcaccgat agcatgatcc ccttcgtcaa cggaaaggat
    56701 aggcttagct cccagaagga acttagctct acggcagaag ttaatcacca taggcgtcaa
    56761 gccttgcagc ggggtgaacg taccaatcat aatacccttg gttgtagcag tacgaatatt
    56821 gcattcgttg tagatgtcga tgggacattc ttcgtcgagc cagatgacgt gacgtgctgt
    56881 acccatgaat gcctgcatag actgctggta gttcttaaag ccgatacggc tccaagctcc
    56941 agtgcggtgc ttaaccatca agacgtcaat agcctgaggt gtaccttgca aggcgaagta
    57001 tttaccaata gcatgagctg ggatcatacc tgtaccccac tctcccggag ggcccatcaa
    57061 ttctttctgg atggtgtctc ggacagtacg ggcatcaggg ccaacagccc atgcatcaat
    57121 agcgtggttg aacacgcgac cttcccacca gtccggatag ttaccagtaa ggtgacaggt
    57181 catttcatag cagcccatga tggacttacc agttctgttt ccggacatag cgagccgctc
    57241 tgcatactcc gccccagcgt cgaagaacgc cttgtgtttg gggagtgagg agatagggaa
    57301 ctcgctgtgc tcggaaaacc atttgtccgt accgcctgtt gcagacccgg attcaatctt
    57361 taggagatgg tctaggatac gtttgagctt agctgggtta gcagctttct cggcagtgag
    57421 attgaagtta gctcggacat tgttgaccgc cttctcttca aaatcattgg ccatcagctc
    57481 cttaaccagc cagtcatcat tctgatccat caccaccctc cattatcttt ctgtgtagat
    57541 gaggtgctga ccgggagatg ttatccatcg tcttagcaat gtctctctcc agctcttcaa
    57601 cagtgtgaga agtctctcca ctcttttcgc ctacatcaat cttgtcggcc caatgccaac
    57661 ggttcttcat gttgaacgcc cacgtcggtc cttggaaacc cttagtcaaa aggttacgcc
    57721 taccaacagc attccaccat gcctcagcct tagtgcggcc aatgtctaca atcttcttga
    57781 acgatacgtt ctcttcatag agttcataga acctagcctt tggtagattg agggagccag
    57841 cgacttcagc gtcgctagcc ccatcgctat acagttctag gatttgctct tgaagagtgg
    57901 gcttattcgg ctggtccaac gtagccaccc ttaccgtccg gagacaggta gttatttaca
    57961 tctgcctctt ccagcacaac agccagaggg aacaactgag cattgccatc agtaggattg
    58021 actccgacaa tcagagtctt cagctcacca gtttccttat gcttacaatg tgccaagccg
    58081 aggcggttct taaacactcc ggaatacagc gaatggaaga gctggcgcag agccgggtta
    58141 acttcattag caaacaccca ctcggtcatc tcaatgccgt ccgccggctg ggcttcttct
    58201 accttgccat tagcaacagc caacagctct tcctgaattt catgttccat tactttctcc
    58261 tgttaaggtg cagttacttt atactgcatc acgatgttat atttaagagc tgacacagag
    58321 ttatggtatc ctgcgtcaca catcaagaac aacgtcttag acgctgcatg gtagtagaag
    58381 ccttccggtg ccagagcatc gttaagagga ccccacttag cagtctcaac attcgtgctc
    58441 agatcatact gtctgaagtt agcacgagta ccgttatcgc catactgata gatgagcttg
    58501 ttaccgatca actggaacat gtcaggattg ttaaccaccg ttatggtagc caagatccta
    58561 gtgacagcag cagggttagc gtcgatgcag tacaccgtcg tacccgaatt gctacccacc
    58621 cacaacgctc ctctaccagt acctctagtg ctatcaaaag ctagagcatt ggggttgaac
    58681 ccagtgatcc ccaaagaagc catggtgatt ctgtcggcaa caatttcagt tcctgcacca
    58741 gcgccgtaca gagcgtaatt acgaatggtt ccattctcag aacacgcagc ccagatagta
    58801 gctgaagcag ccagattgtc acagctcacg ccctgaaggc tagcaccagt atatccaccg
    58861 ggaatagtca taacgatgcg gctatgctga ggatcagtaa tatggatggc cggaacaaac
    58921 ggactgccat ctccttccct caacctacca tcatcgcctg ttgcaaagaa tcctttaaga
    58981 cctccgctcg ggatcatgtc caaaccagta caagtccatc cttccacagt tctaccggcg
    59041 taaccatcag gcaacacttt aaaagtctgc cagtcattac taatggtatc aatcgtagcg
    59101 actcgtgctt caattccagc ctgagagcca gcgataggaa caacagtgat gcgattaact
    59161 tctacagtac cagcgtttct ctgagctgcc catacggttc cagtaggaat aggaccggta
    59221 attgctacgg tgtattcaac acctgaggca ttgactgcgg tcacggagcc agtgttatca
    59281 ggccgaacta caactctcac cttcaccaga tcaccaacgg catatgccat agaagcctga
    59341 acaccaccag caactacagc attgctgctg ttaagggctc caacaaaacc attggtcaga
    59401 tacgcgaaca ccagcctagt agctgggtca tcgccaatag ctagaagagc gccgccctgt
    59461 cctgccgtta cagtggtaat agcttcatac tctacagagc ttctgtcagt acgagagata
    59521 ccaaccttag ccagatagat accagtaatg gtagaagtca tgcgaagctt accggaagca
    59581 attccccact tctgtgtgga cttagctccg ttactagcag cgtacaagcc atctacattt
    59641 tcagccaaga acccattagc aaacacacca ccaacagagt tggcatcagc agccacttta
    59701 agtgggctgg tagcacgggt gtgctggatg tggaatcgac taatcttacc agtgtcagcc
    59761 agagcagaac gacgccaaac agcccagatg tttccgagag gaataccggt gatgttaaga
    59821 cgaagaatag ctcctgctgg attggtagca atagcagtag cagtcccatc accattaaca
    59881 ataatgctca gcttagctgc ctgaccggca acaaatgctg cgtcagtatc agtgacagta
    59941 gtaccaccaa taacagcgcc agcggtatcg accaaagaaa gactaccgtt gttgttatac
    60001 cagacacctc tgaaacttgc ggcggtatca ccaaacccaa caaagggacc ataggttcca
    60061 gcggtcatgc tatccataac aacttcagta tctacctgaa cagtagcatc agcataccta
    60121 cgctggccag taccaaacgc tctgatgaac gtactagtac cgagtggagc tacgagcagt
    60181 tgacctgcac taacagaata cggtaggtta gccggagtag ttagatcagg actaactggt
    60241 ccagtaatct gcccagctac aaatccgtct ctgtgaagga agtcgatggt tcgaggatta
    60301 gctgcgctag tatccaactt actggagatt gcgtctgctc taatccactg ccaagcagct
    60361 aactggtcca gtaatctgcc cagctacaaa tccgtctctg tgaaggaagt cgatggttcg
    60421 aggattagct gcgctagtat ccaacttact ggagattgcg tctgctctaa tccactgcca
    60481 agcagcacca gtccatctat attgtccgct gttagccaca acagttccgg tcacaggatc
    60541 ggtatgagta ccggagtctc cgataacctg accaagagaa ccagccgtag ttgctggagc
    60601 tgcctgaaga tcagtccaag atgtataccc tacctgaccg gtgctctgag attctttaag
    60661 cagtgtgatg tctgctgtgt tggtagttat attagtctgg agcagactaa cgttggagtt
    60721 gttggtggtc ttataagctt gcaagtcatt gttggttgaa gtaatgttag ctgtattctg
    60781 gccagtctga acttcaagtg aactgatagc agcggtgtta acatccacct tcgcatcaac
    60841 cgtatctact ttaccgtcaa ttacatcaat ggcttcctga acttcttcct tgtcagcgag
    60901 gccttcgatg gctacgccaa caactcggat agttgcctca agctcttgac taggctggta
    60961 gatacccaga ttctttacaa tctcctgtac cttatcatcg gagacaggga gctggctgtt
    61021 tggattgcga gcctgacgca aagggttttt gttgaaaatc atccccgctc cttatttaga
    61081 ttctttctct acttccttgg gagctggctt agccagctcc aagatgatgt cgaacgcctg
    61141 aagatacccg ttaagttcat taggctgcac ataattagtg agcagtctag tgatcttagc
    61201 cacggcttcc tgagggagat tgttgtactt atcgctacgc attacgacat aatgccagca
    61261 gccttaagtg ccgcaataat ctcaatctgc ttagccgcca gagttgcaac tgcattacgc
    61321 agggcagtgt tggatgccag aacagaagcc tgagtaggca gggtagtagt gtcagcacca
    61381 gtggccgcag ccgcaggcag aggaacagca gcaatggtat tgccaccgga cgtaccacca
    61441 gagctgttag tcagtgtagt aatggccgta gtcttcttga caccaccaat agtcgtggta
    61501 gtggcggccg ggatgctact atctacatca gcagcaacag catccagagt acgcaggagg
    61561 ccttcgagtt cgccagtcga ggtgtagatg gaaaggttct taacagcggc aacaacagta
    61621 gcgtcactca gattcgggaa tacatcagcc attcaaattc tccttatgca atatcgttaa
    61681 ctttaaagcg atccggaata agtccgtccg ccagtctaga ggtgagttcc ttagctcggc
    61741 taccaacctg ctgataccaa aggctcttgg tgaggtttgt tgcggcttta gcgtattcac
    61801 ctgcgttgaa atacttcagg gtattggtaa acttacgaag cttttccgtt cccatgttga
    61861 agattagatt aaccagaact gtctgagcta ccagaggagc attgccccag ttgggtacaa
    61921 gcttgtcaag tccctgagca tgttccataa tctcaacata caacctctcg tctgcttcgg
    61981 cttcagtcat gtgggtgtct acagtgacat ccttaccagt gaatccatag ccgacggtcc
    62041 aaggtccagc cttgagtgaa tcgtcttctc ctagagttgc cagcacttct cgcgcgggct
    62101 tatatccaaa ctttctgcca tgcttttttc cgaggtcgga aagggggtca gggtaagcgt
    62161 aaggacggaa gccctcgtgt cgcttgaggt ccgcgtgact ttgaacaagc cacttaggac
    62221 gacaaatcaa ttggttcatt tcaattacct cctctatagt ggggaggtag cttggaccct
    62281 gagttcgagt caaagttccc tcccacgcaa agagtgacca taacaaggca gatagcacaa
    62341 ctaaagctat ccactttata atctatctcc ttattacggc gggatgccaa gatcaatttg
    62401 ccatgtcata gggccggagc acacaaccac attgtcgctc ctacgtctca cctgtcctgt
    62461 tgctgttcgg atatgtgtac cgtccgagct agttacgaaa agtgtgtatg gcagcaggct
    62521 atcaagtcta gtccatgtat caaagggacc agtccatgtg cctgcaccag cacttctacc
    62581 agatacaagc acatcatagt cagctccaac tcccggcaat atcaccgagt accagaaccc
    62641 tgcatcgccg ccagcagtgg aagtagtgac attgatggag ccattcggat tgaaggtgat
    62701 actagctgag ccactaccgc cgggggtagt gttggtagct gtgcctttta cattgaagtt
    62761 gacaggacca ccagtaggtg aggtggcata gtagagactg atgtcttggc catctggacc
    62821 tctatacccc acgggcgatg ctgggctaat accattataa gcttcatacc tcatgttcag
    62881 gtcttgacca tctagatttc taaaccccga gacagggcca gcagccacaa ccctcggggt
    62941 aaagatgctg tctagatcga cacctgtaga tgtattacga tacagggaca ttaggataag
    63001 ctctcttatt gtgagcaatg tccgtagcag atcggatacc ctgaaccaca tcttgcacgg
    63061 tgaggccgtc tcccaaatcc cagtccagag tctcggataa tttgagtgtg ataagatcat
    63121 atgccccatc actgtaggga agaacattac cggcagagtc agtcaggtag cgcttgtaag
    63181 caaaggagac agtggtgttc tcaggattga tggggtcata ctgcatggtg atagttgagg
    63241 caatagcctc ttccttgata cccccaccga tagtgctatc cttaatacgg ctgttagaca
    63301 ttcttgttct ccttcaaatt agagcgaagc tctgctactt ggtcagttag ttcctgtaca
    63361 gctttggtaa ggagggcaat catctggtca gcagaccaac catcgtacct atcctcacct
    63421 cgctcaataa catccttctg gaatacctca ggggtagatt cctgcatagc cttatcagcc
    63481 atcaagaaca ctcgctctct accatctggg ttgtaccagt cgtggtactt accacacttt
    63541 acattaagat tatacacctt ttccaaagca ttgtcaacat tctttagaga agattcatct
    63601 ttaagtcgtg gatcagagcc gggcccaaag ccgccaccag ccgtgattat gccgtcgcag
    63661 ttgaggttgt tagtgaggcg agacagccta aggggagttc cgccgtaagt ctgggcatct
    63721 gtcatactgt tgatagccca attgaaattg tcccaagacc catagaatct attaaccgac
    63781 tgagtgtcat cttgataatt aaccaccccg ccactgcccg cagaatgcat ggtgaacgtt
    63841 gcagtgttga cattacccgt aacaatcaaa ttacccgtga tagtgtcacc ggtcttactc
    63901 accttaccat tagcagtaga ctgagctgcg gaggcagcat ttgcagcagc agtgatacca
    63961 gcccggaggc tgccagcccc atcgttgaag acagtgccag taagcggacc agtcatggta
    64021 tcaccagtct ttagaacgta gctatttgct ccgggattgt atggagtgaa accaagagcg
    64081 gtagtaacat cagtctgatt aagcgtaatg tcccccactc tcgtattgaa cgaagtgaca
    64141 tacccactct gagcagaagc aaacggtcca atggtagttc cgtcaatccg tgcatacata
    64201 ccaccagcag tagtccagat gtctccatta accggagaga gcggaggtac gccatgcggc
    64261 actctcagcg tagctccagc aggaccagag gccttgagga acacgctctt attagtgagc
    64321 gcctgatctg ctgtgttcag ggtgagggtg ccattctcat tgggcagggt gtagctacga
    64381 acagtaccag tggaaatacc actagcctcc catttagcct gcttggtggt gtcagcctca
    64441 tctctgatgg tgaacttgtt gtcatcaaag acagccgtgg ctccactgat gctgcctcca
    64501 atgatggtgg agttgttgat tgtagtgccc accaagttgc ctccagtaga ggcgaggtag
    64561 aggccagaca aatcagggat gtcatttaca accagacgac ggaaggaagg cagagccccc
    64621 ggcggaccag agggtccagc gtacacaagg ttggctccct gtgcaggcat ctgctgctgg
    64681 agcagctcag ccgaaatggc tacgtcagtt cctccctgca cgccataaag caaagccccc
    64741 gaagcattga tagctagcgg gagctgggca agagttttat cgctcataca tctccttggt
    64801 tggtgagtct aatcctatct ccagaaagca taagcacata gccatcttca ctggtgagcc
    64861 taagggcata gccctcagtg ccatatccta caatcttaat gacaatctca ggaaaccttt
    64921 tgagtctcac cttgatgtcc gctgtgttat tgccaaagcc aacggcgtag gcatagcgac
    64981 tgtccatacg gacaagctgg atgtattgtc ctcccatgga ggggatcact tggtagacag
    65041 ccccaaggat cagaggaacc accctccttt cggaagtgga gttgtactgt acaggttggg
    65101 tcatgtttcc tcctttcgtg aggaagatag acaatcaaag ggcaagatag ttcctttctg
    65161 aatgtgagat aaatatattt aatagtggat tgaacttctt tgtggagctt cttgtccaac
    65221 agctaagagc actaagagag cttctctatg taaagagctt aaattaaagc tttactttat
    65281 aaagagctta ctctataatg ctcttaagct tttaatgctt tacttaaata aagcgtaaaa
    65341 tcaagagctt agagacttaa gagtctttaa caatgggtaa agcgagctaa gggaaatgta
    65401 gagatgtata tcaactacat ctcgaacaga gcccttagcg agctaggcga gatagagttt
    65461 ttaacagtgc tcttcattca gcttcgctag cttcaaatcc tcaggacacc atagaatgtt
    65521 tctagtgcca ctttcataca tcactacgtt gtcaagtgtc catcccttct tcgtatcatc
    65581 tcgcttaaag acaggcacct tcccattcag ccttggccac agatgctcct tccactgtct
    65641 aggccccatc atctcaccct tccaatactt ggtgatgtgc ttataccatc cctgccacgt
    65701 tgtcaactcc tccactaatt ccgcttgccg tctaggcttc catgtgtttt ggtagtatcg
    65761 agacttcgtc tctctgcgtc tctttgcctt agtcttccaa tgaagcttag gccttcctat
    65821 tttcttcttc tctccaaact tcctttccag tgccttgcct agcttgacat tatcaagcag
    65881 cttttctacg tctgtctttc gagcttcctt ctccttctca agctcctgta gatcaatccc
    65941 ctgtatagcc tcccagacgc tctgtagagc caatgcgtcc tctgggctaa gcatctctat
    66001 gtctttcatt aagtcctcct tgtagagcca tataggagct tagagcatta ctgtactgaa
    66061 tagttcatta actgaattat gtattcatgt tctgttcata cttccttatc agagggctct
    66121 ctttaaaatt tcctcccccc cggttctctg tagattcgac tcaggccgta taggctgggc
    66181 accactcagc ccagaaggca cccgccctcg gcggggatac cccccccctc tttgcagagc
    66241 tacttcgccc ttcgggcagg agaaaggggc cccaccccct cgccccggtt ggggcaggag
    66301 agggacaggg aggagcagag gg
//
